# Supplementary material for: Visual processing of informative multipoint correlations arises primarily in V2
Source: eLife. 2015 Apr 27;4:e06604. doi: 10.7554/eLife.06604 (PMC4426555; doi:10.7554/eLife.06604)
Supplement: Source code 1. — Custom software written in MATLAB. All computations were done with custom software written in MATLAB (The MathWorks, Inc. MA). In Source code 1, we provide the source code we used for smoothed firing rate computations, computation of the MCDI, statistics, and plotting. Note, though, that much of this code is tied to the specifics of our file formats, naming conventions, etc., and that locfit, used for smoothed firing rate computations, should be downloaded from http://cran.r-project.org/web/packages/locfit/index.html, and compiled for the target system. As mentioned above, spike-sorting was done with Klustakwik and Klusters; these packages can be downloaded from http://klustakwik.sourceforge.net/ (Klustakwik) and http://neurosuite.sourceforge.net/ (Klusters), and then compiled for the target system. Source code 1 is also held on figshare under doi: 10.6084/m9.figshare.1409463. DOI: http://dx.doi.org/10.7554/eLife.06604.006 [file elife06604s001.zip]

Archive with 14 entries (14 files):
- histoData.mat
- histology_indexing2.m
- hoc_fract_mds_demo.m
- hoc_mcdi_test.m
- hoc_rf_vs_mcdi.m
- hoc_stats.mat
- hoc_summarize.m
- hoc_UIDx_rf_pixel_degree_subset_for_nn.mat
- hocbtc1_anal_yy_auto_fun.m
- hocbtc_explists_rates.m
- hocbtc_explists_ts_export.m
- hocbtc_rate_estimate.m
- rateEstimation_yy1.m
- readme.txt
