# Supplementary material for: Visual processing of informative multipoint correlations arises primarily in V2
Source: eLife. 2015 Apr 27;4:e06604. doi: 10.7554/eLife.06604 (PMC4426555; doi:10.7554/eLife.06604)
Supplement: Source code 1. — Custom software written in MATLAB. All computations were done with custom software written in MATLAB (The MathWorks, Inc. MA). In Source code 1, we provide the source code we used for smoothed firing rate computations, computation of the MCDI, statistics, and plotting. Note, though, that much of this code is tied to the specifics of our file formats, naming conventions, etc., and that locfit, used for smoothed firing rate computations, should be downloaded from http://cran.r-project.org/web/packages/locfit/index.html, and compiled for the target system. As mentioned above, spike-sorting was done with Klustakwik and Klusters; these packages can be downloaded from http://klustakwik.sourceforge.net/ (Klustakwik) and http://neurosuite.sourceforge.net/ (Klusters), and then compiled for the target system. Source code 1 is also held on figshare under doi: 10.6084/m9.figshare.1409463. DOI: http://dx.doi.org/10.7554/eLife.06604.006 [file elife06604s001.zip › histology_indexing2.m]

function [SID, seqal]= histology_indexing2(histoData, AREA, LAYER)
%       [SID] = HISTOLOGY_INDEXING(HISTO, AREA, LAYER)
% layer and area should be cell array of strings for example:
% Input:
%           histoData:   histology database
%           area:    either string: 'v1_strict', or 'v1' (less strict).
%           layer:   either strings: 'supra_strict' or 'supra' (less
%           strict)
% Output:
%           SID      the site ID of particular histological specification
%           found in the database.
%           seqal    ordinal sequence. use to retrieve the information such
%           area, layer information.
%           histoData.area(seqal)  % for area information.
%           histoData.area(layer)  % for layer information
% examples:
%       [SID]= histology_indexing2(histoData, 'v1_strict', 'supra_strict');
%       [SID]= histology_indexing2(histoData, 'v2', 'supra_strict');
%       [SID]= histology_indexing2(histoData, 'v2_strict', 'supra');
%       [SID]= histology_indexing2(histoData, 'v2', 'supra');
%    for only area:
%       [SID]= histology_indexing2(histoData, 'v2_strict', '');  
%           % any neuron in V2 regardless layer information.
%       [SID]= histology_indexing2(histoData, 'v1_strict', ''); % any neuron in V1 regardless layer information.
%  
%  Note that an empty argument for area or array is *different* than the
%  argument 'ALL':  empty does not select on the field  (so will also include
%  SID's whose area or layer is unknown); but 'ALL' requires
%  that the histology database has a non-blank entry, so will only select
%  SID's which area or layer is known.
%
% ____________________________________
% 1). [area]:        [layer]
% ____________________________________
%     'NA'          '1'
%     'V1'          '2/3'
%     'V1 OR V2'    '2/3 OR 4'
%     'V2'          '2/3 OR 4A'
%     'V2/V3'       '2/3 OR 4A OR 4B'
%     'WM'          '4'
%             []    '4 OR 5'
%             []    '4 OR 5 OR 6'
%             []    '4A'
%             []    '4A OR 4B'
%             []    '4B'
%             []    '4B OR 4CALPHA'
%             []    '4CALPHA'
%             []    '4CALPHA OR 4CBETA'
%             []    '4CBETA'
%             []    '4CBETA OR 5'
%             []    '5'
%             []    '5 OR 6'
%             []    '6'
%             []    'NAN'
%             []    'WM'
% ____________________________________
%
% 2). Alternatively, use collective terms for the inputs:
% SUPRA_STRICT for:
%     '1'
%     '2/3'
% GRANULAR_STRICT for:
%     '4'
%     '4A/4B/4C'
% INFRA_STRICT for:
%     '5'
%     '5/6'
%     '6'
% SUPRA for:
%     '1'
%     '2/3'
%     '2/3 OR 4'
%     '2/3 OR 4A'
%     '2/3 OR 4A OR 4B'
% GRANULAR for
%     '4'
%     '4A'
%     '4A OR 4B'
%     '4B'
%     '4B OR 4CALPHA'
%     '4CALPHA'
%     '4CALPHA OR 4CBETA'
%     '4CBETA'
% INFRA for:
%     '4 OR 5'
%     '4 OR 5 OR 6'
%     '4CBETA OR 5'
%     '5'
%     '5 OR 6'
%     '6'
% ____________________________________
%
% 3). use general terms for the inputs:
% ALL for all [layer]:
%     '1'
%     '2/3'
%     '2/3 OR 4'
%     '2/3 OR 4A'
%     '2/3 OR 4A OR 4B'
%     '4'
%     '4A'
%     '4A OR 4B'
%     '4B'
%     '4B OR 4CALPHA'
%     '4CALPHA'
%     '4CALPHA OR 4CBETA'
%     '4CBETA'
%     '4 OR 5'
%     '4 OR 5 OR 6'
%     '4CBETA OR 5'
%     '5'
%     '5 OR 6'
%     '6'
% ALL for all [area]:
%     'V1'
%     'V1 OR V2'
%     'V2'
%     'V2/V3'
% ____________________________________
%
% The definiation of supra, granular and infra layer.
%     Layer I, the Molecular layer
%     Layer II, the External granular layer
%     Layer III, the External Pyramidal layer
%     Layer IV, the Internal Granular layer
%     Layer V, the Internal Pyramidal layer
%     Layer VI, the Polymorphic or Multiform layer.
% therefore:
%   Supragranular (SG; laminae II-III)
%   Sranular  laminae IV
%   Infragranular layers (IG; laminae V-VI)
%
% Attention: To make life a little easier, the inputs for area and layer are
% made to be CASE-INSENSITIVE, for instance, suPra, SUPRA or Supra are all valid.
%
%% bacckground materials: neocortex layers:
% General layer definition
%     Layer I, the Molecular layer, contains few scattered neurons and consists mainly of extensions of apical dendritic tufts of pyramidal neurons and horizontally-oriented axons, as well as glial cells.[6] Some Cajal-Retzius and spiny stellate cells can be found here. Inputs to the apical tufts are thought to be crucial for the ��feedback�� interactions in the cerebral cortex involved in associative learning and attention.[7] While it was once thought that the input to layer I came from the cortex itself,[8] it is now realized that layer I across the cerebral cortex mantle receives substantial input from ��matrix�� or M-type thalamus cells[9] (in contrast to ��core�� or C-type that go to layer IV).[10]
%     Layer II, the External granular layer, contains small pyramidal neurons and numerous stellate neurons.
%     Layer III, the External Pyramidal layer, contains predominantly small and medium-size pyramidal neurons, as well as non-pyramidal neurons with vertically-oriented intracortical axons; layers I through III are the main target of interhemispheric corticocortical afferents, and layer III is the principal source of corticocortical efferents.
%     Layer IV, the Internal Granular layer, contains different types of stellate and pyramidal neurons, and is the main target of thalamocortical afferents from thalamus type C neurons.[10] as well as intra-hemispheric corticocortical afferents.
%     Layer V, the Internal Pyramidal layer, contains large pyramidal neurons (such as the Betz cells in the primary motor cortex); it is the principal source of subcortical efferents, as such, there are large pyramidal cells which give rise to axons leaving the cortex and running down through the basal ganglia, the brain stem and the spinal cord.
%     Layer VI, the Polymorphic or Multiform layer, contains few large pyramidal neurons and many small spindle-like pyramidal and multiform neurons; layer VI sends efferent fibers to the thalamus, establishing a very precise reciprocal interconnection between the cortex and the thalamus.[11] These connections are both excitatory and inhibitory. Neurons send excitatory fibers to neurons in the thalamus and also from collateral to them ones via the thalamic reticular nucleus that inhibit these thalamus neurons or ones adjacent to them.[12] Since the inhibitory output is reduced by cholinergic input to the cerebral cortex, this provides the brainstem with adjustable "gain control for the relay of lemnsical inputs".[12]
%
% updates:
% 30-Jun-2014
% 1. add striction for area and layer. 
%    for example:
%    [SID]= histology_indexing2(histoData, 'v2_only', 'supra_only');
% will be different from:
%    [SID]= histology_indexing2(histoData, 'v2', 'supra');
%
%
% April, 8, 2012
% 1. retrive keywords from histo database, which in turn was imported from histological spreadsheet
%
% Sept 12, 2011
% 1. if new terms are found in the histological data, the function will
% notice you and give you the opportunity to revise them
% 2.change the order of SID order to:  animalid siteid tetrodeid
% 3. give un-assigned site to a number of 99 (just for the sake of
% convenience of indexing and find unique site by using unique command. If
% use NaN, then each NaN would be a unique (this is matlab convention. Do
% not know why, but it is what it is)
% 4. print nicely for the output(header can be seen in the head and the
% tail)
%
% Yunguo Yu
% WCMC
% 30-Jun-2014

%%
% SID = [];
%seqal = [];
%%
if ~exist('histoData', 'var')
    error('please (at least) load histological database: histo or histoData!')
end

if strcmpi(AREA, 'v1') || strcmpi(AREA, 'v2')
    warning('You''ve given input: %s. output SID may contain other than %s. \nFor more restricted SID, please use %s_strict or %s_only\n', AREA, AREA, AREA, AREA);
end
if ~exist('LAYER', 'var')
    warning('You''ve not specified layer information, all possible layer (1 2 3 4 5 6) will be considered!\n')
elseif strcmpi(LAYER, 'supra') || strcmpi(LAYER, 'granular') || strcmpi(LAYER, 'infra')
    warning('You''ve given input: %s. output SID may contain other than %s. \nFor more restricted SID, please use %s_strict or %s_only\n',LAYER, LAYER, LAYER, LAYER);
end


%% 1. area-wise
A = histoData.area;
seqv1 = indexing_on_words(A, 'v1');
seqv2 = indexing_on_words(A, 'v2');
% 1. either v1 or v2, but not repeat
seqv1v2union = union(seqv1, seqv2);
seqv1v2common = intersect(seqv1, seqv2);
% seqv1v2setxor = setxor(seqv1, seqv2);
seqv1only = setxor(seqv1, seqv1v2common);
seqv2only = setxor(seqv2, seqv1v2common);

if ~exist('AREA', 'var') % nargin < 2
    fprintf('No area is given, just list all SIDs with area (V1|V2|.)\n')
    %SID = histoData.SID;
    seq = 1:size(histoData.SID, 1);
else
    if isempty(AREA) % get SID for either V1, or V2
        seq = seqv1v2union;  % get any area (V1 or/and V2)
    elseif ischar(AREA)
        if strcmpi(AREA, 'v1_only') || strcmpi(AREA, 'v1_strict')  % get v1 only (strictly)
            seq = seqv1only;
        elseif strcmpi(AREA, 'v2_only') || strcmpi(AREA, 'v2_strict') % get v2 only (strictly)
            seq = seqv2only;
        else   % get v1, v2 separately.
            seq = indexing_on_words(A, AREA);
        end
    elseif iscell(AREA)  % get any area that specified in the cell mode
        % Need some work here: if it in cell mode, area can be specified as:
        % V1, V2,  or V1_only, V2_only, or any combination of these.
        for i = 1:length(AREA)
            seq1{i} = indexing_on_words(A, AREA{i});
        end
        seq = unique(cell2mat(seq1));
    end
end
seqa = seq; clear seq

%%
L = histoData.layer;
seql_all = indexing_on_words(L, '1|2|3|4|5|6');
seql = [];
if ~exist('LAYER', 'var') % nargin == 3  %% layer wise: underway
     fprintf('No layer is given, just list all SIDs with any layers (1|2|3|4|5|6|.) in given area(s)\n')
     seql= seqa;  % just list the SIDs given area(s)     
else
    if isempty(LAYER) ...
            || strcmpi(LAYER, '_only') || strcmpi(LAYER, '_strict') ...
            || strcmpi(LAYER, 'all') || strcmpi(LAYER, 'all_only') || strcmpi(LAYER, 'all_strict')  %get any layer 1/2/3/4/5/6
        seql = seql_all;
    elseif ischar(LAYER)
        %% restrictive
        if strcmpi(LAYER, 'supra_strict') || strcmpi(LAYER, 'supra_only')            
            seql1 = indexing_on_words(L, '4|5|6');
            seql = setxor(seql_all, seql1);
        elseif strcmpi(LAYER, 'granular_strict') || strcmpi(LAYER, 'granular_only')            
            seql2 = indexing_on_words(L, '1|2|3|5|6');
            seql = setxor(seql_all, seql2);
        elseif strcmpi(LAYER, 'infra_strict') || strcmpi(LAYER, 'infra_only')
            seql2 = indexing_on_words(L, '1|2|3|4');            
            seql = setxor(seql_all, seql2);
        %% less restrictive     
        elseif strcmpi(LAYER, 'supra')
            seql = indexing_on_words(L, '1|2|3');
        elseif strcmpi(LAYER, 'granular')
            seql = indexing_on_words(L, '4');
        elseif strcmpi(LAYER, 'infra')
            seql = indexing_on_words(L, '5|6');            
        end
    elseif iscell(LAYER)
        % Need some work here: if in cell mode, layer can be specified as:
        % 1 2 3 4 5 6  or supra_only, granular_only, infra_only or any
        % combination of these.
        for i = 1:length(LAYER)
            seqx{i} = indexing_on_words(L, LAYER{i});
        end
        seql = unique(cell2mat(seqx));
    end
end
seqal = intersect(seqa, seql);
SID = histoData.SID(seqal, :);
fprintf('Total %3.0f sites (SIDs)\n', size(SID, 1));

%%
function [seq] = indexing_on_words(A, strings)
% index for particularly word in a cell array.
%
%
idx = zeros(size(A));
for i = 1:length(A)
    x = regexpi(A{i}, strings, 'start');
    if ~isempty(x)
        idx(i) = 1;
    end
end
seq = find(idx==1);
