# Supplementary material for: Visual processing of informative multipoint correlations arises primarily in V2
Source: eLife. 2015 Apr 27;4:e06604. doi: 10.7554/eLife.06604 (PMC4426555; doi:10.7554/eLife.06604)
Supplement: Source code 1. — Custom software written in MATLAB. All computations were done with custom software written in MATLAB (The MathWorks, Inc. MA). In Source code 1, we provide the source code we used for smoothed firing rate computations, computation of the MCDI, statistics, and plotting. Note, though, that much of this code is tied to the specifics of our file formats, naming conventions, etc., and that locfit, used for smoothed firing rate computations, should be downloaded from http://cran.r-project.org/web/packages/locfit/index.html, and compiled for the target system. As mentioned above, spike-sorting was done with Klustakwik and Klusters; these packages can be downloaded from http://klustakwik.sourceforge.net/ (Klustakwik) and http://neurosuite.sourceforge.net/ (Klusters), and then compiled for the target system. Source code 1 is also held on figshare under doi: 10.6084/m9.figshare.1409463. DOI: http://dx.doi.org/10.7554/eLife.06604.006 [file elife06604s001.zip › hoc_fract_mds_demo.m]

% hoc_fract_mds_demo:  try out multidimensional scaling of textures based on HOC neural dicrimination data
%
% uses HOCDICT_MAKE to set up color codes for hoc varieties
%   14 Aug 14:  add analysis of datasets with four layers
%    'all', 'supra','granular','infra'
%   This explicit 'all' is NOT necessarily the sum of the labelled layers,
%    because it also includes units that are unclassified by layer.
%   The sum of supra, granular, infra is now called 'sum', was called 'all'
%   prior to this revision
%
disp('Use data file hoc_fractions_upto_L80.mat to recover version prior to UIDx');
fn=getinp('data file name','s',[],'hoc_fractions_upto_L80_UIDx.mat');
vn=getinp('internal structure name','s',[],'f');
s=getfield(load(fn),vn);
%
fdr_frac=0.05; %fdr fraction (subtracted for "corrected" options)
marker_size=8; %marker size for colored dots
if ~exist('hocscale', 'var') hocscale=0.8; end %color scale for hoc plots
axlim=0.5; %axis limits on mds plots
axlim=getinp('axis limit','f',[0.1 1],axlim);
line_colors={'r','g','b'};
%
if ~exist('mdstypes', 'var')
    %mdstypes={'standard','sqrt','standard_corr','sqrt_corr'};
    mdstypes={'standard'}; %,'sqrt','standard_corr','sqrt_corr'};
end
%
hoc_wlets={'r','e','o','w','k','y','t'};
hoc_visible={'r','e','o','w','k'};
align_vert=find('e'==strvcat(hoc_visible)); %the "visible" coordinate to place on the positiv vertical axis
align_horiz=find('w'==strvcat(hoc_visible)); %the "visible" coordinate to align give a positive horiz coordinate
%
visible_indices=[];
for iv=1:length(hoc_visible)
    visible_indices=[visible_indices,find(hoc_visible{iv}==strvcat(hoc_wlets))];
end 
hocdict=hocdict_make;
hoc_colors=[];
for ic=1:length(hocdict);
    hoc_colors.(hocdict{ic}.wletter)=hocdict{ic}.color;
end
nhoc=length(hoc_wlets);
%
nareas=size(s,1);
nlayers=size(s,2);
if_all=double(nlayers==4) % is there an explicit 'all' layer?
%
areas=cell(0);
layers=cell(0);
total_neurons=zeros(nareas,nlayers);
difftable=zeros(nhoc,nhoc,nareas,nlayers);
%
for ia=1:nareas
    areas{ia}=s(ia,1).area;
end
areas{end+1}='sum';
for il=1:nlayers
    layers{il}=s(1,il).layer;
end
layers{end+1}='sum';
for ia=1:nareas
    for il=1:nlayers
        total_neurons(ia,il)=s(ia,il).total_neurons;
        difftable(:,:,ia,il)=round(total_neurons(ia,il)*s(ia,il).fract_matrix.updown_rateDiff);
        for ih=1:nhoc
            difftable(ih,ih,ia,il)=0;
        end
    end
end
%
total_neurons(end+1,:)=sum(total_neurons,1); %do not include explicit "all"
total_neurons(:,end+1)=sum(total_neurons(:,[(1+if_all):end]),2);
difftable(:,:,end+1,:)=sum(difftable,3);
difftable(:,:,:,end+1)=sum(difftable(:,:,:,[(1+if_all):end]),4);
for ia=1:nareas+1;
    for il=1:nlayers+1;
        tstring{ia,il}=sprintf('%s layer=%s N=%1.0f',areas{ia},layers{il},total_neurons(ia,il));
    end
end
%
figure;
set(gcf,'Position',[100 150 1200 850]);
set(gcf,'Name','difference matrices');
set(gcf,'NumberTitle','off');
for ia=1:nareas+1
    for il=1:nlayers+1;
        subplot(nareas+1,nlayers+1,il+(ia-1)*(nlayers+1));
        imagesc(difftable(:,:,ia,il)/total_neurons(ia,il),[0 hocscale]);
        axis square;
        set(gca,'XTick',[1:nhoc]);
        set(gca,'YTick',[1:nhoc]);
        set(gca,'XTickLabel',hoc_wlets);
        set(gca,'YTickLabel',hoc_wlets);
        title(tstring{ia,il},'FontSize',8);
    end
end
%
ntypes=length(mdstypes);
mds_results=[];
for it=1:ntypes
    mdstype=mdstypes{it};
    mds_results.(mdstype)=[];
    r=cell(nareas+1,nlayers+1);
    for ia=1:nareas+1;
        for il=1:nlayers+1;
            dsub=0;
            if ~isempty(strfind(mdstype,'corr'))
                dsub=fdr_frac;
            end
            switch mdstype
                case {'standard','standard_corr'}
                    dists=max(0,difftable(:,:,ia,il)/total_neurons(ia,il)-dsub);
                case {'sqrt','sqrt_corr'}
                    dists=sqrt(max(0,difftable(:,:,ia,il)/total_neurons(ia,il)-dsub));
            end
            %square, negate, and doubly center the matrix
            mtx=-dists.^2;
            mtx=mtx-repmat(mean(mtx,1),nhoc,1);
            mtx=mtx-repmat(mean(mtx,2),1,nhoc);
            [v,d]=eig(mtx);
            [dsort,di]=sort(diag(d),'descend');
            vsort=v(:,di);
            r{ia,il}.dists=dists;
            r{ia,il}.mtx=mtx;
            r{ia,il}.eivals_sorted=dsort;
            r{ia,il}.eivecs_sorted=vsort;
            r{ia,il}.mds_coords=vsort.*repmat(sqrt(abs(dsort))',size(vsort,1),1);
            clear v d dsort di vsort mtx
        end
    end
    mds_results.(mdstype)=r;
    %
    figure;
    set(gcf,'Position',[100 150 1200 850]);
    set(gcf,'Name',sprintf('sqrt(eigenvalues): %s',mdstype));
    set(gcf,'NumberTitle','off');
    for ia=1:nareas+1
        for il=1:nlayers+1;
            s=mds_results.(mdstype){ia,il};
            subplot(nareas+1,nlayers+1,il+(ia-1)*(nlayers+1));
            nmax=max(find(s.eivals_sorted>=0));
            nmax=min(nmax,nhoc-1);
            plot([1:nmax],sqrt(s.eivals_sorted(1:nmax)),'k.-'); hold on;
            plot([0.5 nhoc-0.5],[0 0],'k:');
            set(gca,'XLim',[0.5 nhoc-0.5]);
            set(gca,'YLim',[-0.5 1]);
            set(gca,'XTick',[1:nhoc-1]);
            title(cat(2,tstring{ia,il},' ',mdstype),'FontSize',8,'Interpreter','none');
            xlabel('eigenvalue number');
            ylabel('sqrt(eigenvalue)');
        end
    end
    figure;
    set(gcf,'Position',[100 150 1200 850]);
    set(gcf,'Name',sprintf('first 3 coords: %s',mdstype));
    set(gcf,'NumberTitle','off');
    for ia=1:nareas+1
        for il=1:nlayers+1;
            s=mds_results.(mdstype){ia,il};
            subplot(nareas+1,nlayers+1,il+(ia-1)*(nlayers+1));
            nmax=min(3,max(find(s.eivals_sorted>0)));
            for ieiv=1:nmax
                hp=plot([1:nhoc],sqrt(s.eivals_sorted(ieiv)).*s.eivecs_sorted(:,ieiv),line_colors{ieiv},'LineWidth',2); hold on;
                for ih=1:nhoc
                    hoc_color=hoc_colors.(hoc_wlets{ih});
                    hp=plot(ih,s.mds_coords(ih,ieiv),'k*'); hold on;
                    %hp=plot(ih,sqrt(s.eivals_sorted(ieiv)).*s.eivecs_sorted(ih,ieiv),'k*'); hold on;
                    set(hp,'MarkerSize',marker_size);
                    set(hp,'MarkerEdgeColor',hoc_color);
                    set(hp,'MarkerFaceColor',hoc_color);
                end
            end
            plot([0.5 nhoc+0.5],[0 0],'k:');
            set(gca,'XLim',[0.5 nhoc+0.5]);
            set(gca,'YLim',axlim*[-1 1]);
            set(gca,'XTick',[1:nhoc]);
            set(gca,'XTickLabel',hoc_wlets);
            title(cat(2,tstring{ia,il},' ',mdstype),'FontSize',8,'Interpreter','none');
        end
        clear neivs
    end
    clear nmax
    %
    figure;
    set(gcf,'Position',[100 150 1200 850]);
    set(gcf,'Name',sprintf('2 mds coords:%s',mdstype));
    set(gcf,'NumberTitle','off');
    for ia=1:nareas+1
        for il=1:nlayers+1;
            s=mds_results.(mdstype){ia,il};
            if s.eivals_sorted(2)>0 %make sure at least two Euclidean axes
                subplot(nareas+1,nlayers+1,il+(ia-1)*(nlayers+1));
                for ih=1:nhoc
                    hoc_color=hoc_colors.(hoc_wlets{ih});
                    hp=plot(s.mds_coords(ih,1),s.mds_coords(ih,2),'k*');
                    %hp=plot(s.eivecs_sorted(ih,1)*sqrt(s.eivals_sorted(1)),s.eivecs_sorted(ih,2)*sqrt(s.eivals_sorted(2)),'k*');
                    hold on;
                    set(hp,'MarkerSize',marker_size);
                    set(hp,'MarkerEdgeColor',hoc_color);
                    set(hp,'MarkerFaceColor',hoc_color);
                    plot([-axlim axlim],[0 0],'k:'); 
                    plot([0,0],[-axlim axlim],'k:'); 
                end
                set(gca,'XLim',[-axlim axlim]);
                set(gca,'YLim',[-axlim axlim]);
                axis square;
                title(cat(2,tstring{ia,il},' ',mdstype),'FontSize',8,'Interpreter','none');
            end
        end
    end
    figure;
    set(gcf,'Position',[100 150 1200 850]);
    set(gcf,'Name',sprintf('3 mds coords:%s',mdstype));
    set(gcf,'NumberTitle','off');
    for ia=1:nareas+1
        for il=1:nlayers+1;
            s=mds_results.(mdstype){ia,il};
            if s.eivals_sorted(3)>0 %make sure at least three Euclidean axes
                subplot(nareas+1,nlayers+1,il+(ia-1)*(nlayers+1));
                for ih=1:nhoc
                    hoc_color=hoc_colors.(hoc_wlets{ih});
                    hp=plot3(s.mds_coords(ih,1),s.mds_coords(ih,2),s.mds_coords(ih,3),'k*');
                    %hp=plot3(s.eivecs_sorted(ih,1)*sqrt(s.eivals_sorted(1)),s.eivecs_sorted(ih,2)*sqrt(s.eivals_sorted(2)),s.eivecs_sorted(ih,2)*sqrt(s.eivals_sorted(2)),'k*');
                    hold on;
                    set(hp,'MarkerSize',marker_size);
                    set(hp,'MarkerEdgeColor',hoc_color);
                    set(hp,'MarkerFaceColor',hoc_color);
                    plot3([-axlim axlim],[0 0],[0 0],'k:'); 
                    plot3([0,0],[-axlim axlim],[0 0],'k:'); 
                    plot3([0,0],[0,0],[-axlim axlim],'k:'); 
                end
                set(gca,'XLim',[-axlim axlim]);
                set(gca,'YLim',[-axlim axlim]);
                set(gca,'ZLim',[-axlim axlim]);
                title(cat(2,tstring{ia,il},' ',mdstype),'FontSize',8,'Interpreter','none');
        end
        end
    end
    figure;
    set(gcf,'Position',[100 150 1200 850]);
    set(gcf,'Name',sprintf('%s plane: %s',strvcat(hoc_visible)',mdstype));
    set(gcf,'NumberTitle','off');
    for ia=1:nareas+1
        for il=1:nlayers+1;
            s=mds_results.(mdstype){ia,il};
            nmax=max(find(s.eivals_sorted>0));
            mds_coords_visible_euc=s.mds_coords(visible_indices,1:nmax); %choose the visible-hoc textures, and only the Euclidean dimensions
            mds_results.(mdstype){ia,il}.mds_coords_visible_euc=mds_coords_visible_euc; 
            [u,sd,v]=svd(mds_coords_visible_euc); %do an svd
            %mds_coords_visible_euc=u*sd*v';
            sd2=zeros(size(u,2),2); %retain the two largest PC's
            sd2(1,1)=sd(1,1);
            sd2(2,2)=sd(2,2);
            plane_proj_vis=u*sd2; % this works for the points within the "visible" set, by just choosing the first 2 mds coords 
            plane_proj_all=s.mds_coords(:,1:nmax)*v(:,1:2); % makes use of v'*v=id
            mds_results.(mdstype){ia,il}.plane_proj_vis=plane_proj_vis;
            mds_results.(mdstype){ia,il}.plane_proj_all=plane_proj_all;
            %make the "e" coordinate in the positive y-direction
            align_vert_coord=plane_proj_all(align_vert,:);
            rotmtx=[align_vert_coord(2) -align_vert_coord(1);align_vert_coord(1) align_vert_coord(2)]./sqrt(sum(align_vert_coord.^2));
            plane_proj_all_rot=plane_proj_all*rotmtx';
            align_horiz_coord=plane_proj_all_rot(align_horiz,:);
            if (align_horiz_coord(1,1)<0)
                rotmtx(1,:)=-rotmtx(1,:);
                plane_proj_all_rot(:,1)=-plane_proj_all_rot(:,1); %flip x
            end
            mds_results.(mdstype){ia,il}.plane_proj_all_rot=plane_proj_all_rot;
            mds_results.(mdstype){ia,il}.rotmtx=rotmtx;
            subplot(nareas+1,nlayers+1,il+(ia-1)*(nlayers+1));
            for ih=1:nhoc
                hoc_color=hoc_colors.(hoc_wlets{ih});
                hp=plot(plane_proj_all_rot(ih,1),plane_proj_all_rot(ih,2),'k*');
                hold on;
                set(hp,'MarkerSize',marker_size);
                set(hp,'MarkerEdgeColor',hoc_color);
                set(hp,'MarkerFaceColor',hoc_color);
                plot([-axlim axlim],[0 0],'k:'); 
                plot([0,0],[-axlim axlim],'k:');
            end
            set(gca,'XLim',[-axlim axlim]);
            set(gca,'YLim',[-axlim axlim]);
            title(cat(2,tstring{ia,il},' ',mdstype),'FontSize',8,'Interpreter','none');
        end
    end
end
clear mtx
clear ia il it ih iv mdstype ic hoc_color
clear s r
clear hp
clear dists dsub ieiv tstring nmax
clear u v sd2 sd plane_proj mds_coords_visible_euc align_vert_coord align_horiz_coord
clear rotmtx plane_proj_all plane_proj_vis plane_proj_all_rot
