# Supplementary material for: Visual processing of informative multipoint correlations arises primarily in V2
Source: eLife. 2015 Apr 27;4:e06604. doi: 10.7554/eLife.06604 (PMC4426555; doi:10.7554/eLife.06604)
Supplement: Source code 1. — Custom software written in MATLAB. All computations were done with custom software written in MATLAB (The MathWorks, Inc. MA). In Source code 1, we provide the source code we used for smoothed firing rate computations, computation of the MCDI, statistics, and plotting. Note, though, that much of this code is tied to the specifics of our file formats, naming conventions, etc., and that locfit, used for smoothed firing rate computations, should be downloaded from http://cran.r-project.org/web/packages/locfit/index.html, and compiled for the target system. As mentioned above, spike-sorting was done with Klustakwik and Klusters; these packages can be downloaded from http://klustakwik.sourceforge.net/ (Klustakwik) and http://neurosuite.sourceforge.net/ (Klusters), and then compiled for the target system. Source code 1 is also held on figshare under doi: 10.6084/m9.figshare.1409463. DOI: http://dx.doi.org/10.7554/eLife.06604.006 [file elife06604s001.zip › hoc_mcdi_test.m]

function [Q] = hoc_mcdi_test()

%clear
%close all
if strncmpi(computer, 'PCWIN', 5)
    dpath = 'C:\Users\ygyu\Dropbox\data\hocbtc\hoc\uptoL80';
else
    dpath = '~/Dropbox/data/hocbtc/hoc/uptoL80/';
end
load([dpath, filesep, 'hoc_stats.mat'])
AREAS = {'V1', 'V2'};
LAYERS = {'all', 'SUPRA', 'GRANULAR', 'INFRA'};
t = 0.005:0.005:0.3;
% get significant test token: for all neurons, only consider V1 and V2
sigtoken = hoc_stats.NA.sigtoken;
sigtoken = sigtoken([4 1:3], :);
%% mean
% ctr = 0;
% figure(1)
% set(gcf, 'Position', [1107         527         722         844])
% for i = 1:length(LAYERS)
%     for j = 1:length(AREAS)
%         ctr = ctr + 1;
%         subplot(length(LAYERS), length(AREAS), ctr)
%         n = size(sigtoken{i, j}, 3);
%         % s = mean(sum(sigtoken{i, j}, 3)/n);
%         p = 21;
%         s = sum(squeeze(sum(sigtoken{i, j}, 1)), 2)/n/21;
%         plot(t, s, 'LineWidth', 3)
%         axis([0 .3 0 .5])
%         if i == 1
%             title(AREAS{j})
%             if j ==1
%                 legend({'mean'})
%             end
%         end
%     end
% end
% % figure(gcf)
% export_fig(gcf, 'temp/MCDI_mean', '-png')
%% quantiles
nl = size(sigtoken, 1);
na = size(sigtoken, 2);
hh = .26; ww = .25;
ypos = [.8 .5 .35 .2] ;
xpos = [0.2 0.5];
ltexts = {'all', 'supra', 'granular', 'infra'};
cmap = [0 0 1
    0 0 0
    0 .498 0
    1 0 0];
figure(2)
if strncmpi(computer, 'PCWIN', 5)
    pos = [1158          99         722         844];
elseif strcmpi(computer, 'GLNXA64')
    pos = [1718         527         722         844];
else
    pos = [1107         527         722         844];
end
set(gcf, 'Position', pos)
ctr = 0;
set(gcf,'DefaultAxesColorOrder',cmap)
clf
set(gcf, 'Color', [1 1 1])
for i = 1:length(LAYERS)
    for j = 1:length(AREAS)
        ctr = ctr + 1;
        hsub(i, j) = subplot(length(LAYERS), length(AREAS), ctr);
        n = size(sigtoken{i, j}, 3);
        % s = sum(sigtoken{i, j}, 3)/n;
        s = squeeze(sum(sigtoken{i, j}, 1));
        %{i, j} = q;
        % s = sum(squeeze(sum(sigtoken{i, j}, 1)), 2)/n/21;
        colormap(cmap);
        q = quantile(s'/21,[.25 .50 .75]);        
        q = vertcat(q, mean(s'/21));
        
        % q = q([1 3 2], :);
        plot(t, q, 'LineWidth', 3)
        Q{i, j} = q;
        % legend
        if j == 1 && i == 2
            legend({'.25' '.50' '.75','mean'})
            legend boxoff
        end
        % randsum (median test for all the neurons in V1 and V2)
        if i == 1 && j == 2
            [prf] = hoc_median_ranksumtest(sigtoken{i, 1}, sigtoken{i, 2});
            
            tp = nan(size(t));
            idx = find(prf < 0.05);
            tp(idx) = .01;
            hold on 
            plot(t, tp, 'r*', 'MarkerSize', 5)
            hold off
        end
        
        % differential label:
        if i == 2
            set(hsub(i, j),'position', [xpos(j), ypos(i), ww, hh]);
            axis([0 .3 0 .4])
            text(.025, .35, ['N=', num2str(size(sigtoken{i, j}, 3))], 'FontSize', 14)
            if j == 1
                set(gca, 'YTick', [0:.2:.4])
                set(gca, 'YTickLabel', [0:.2:.4], 'FontSize', 14)
            elseif j == 2
                set(gca, 'YTick', [0 .4])
                set(gca, 'YTickLabel', '', 'FontSize', 14)
            end
        else
            set(hsub(i, j),'position',[xpos(j), ypos(i), ww, hh/2]);
            axis([0 .3 0 .2])
            text(.025, .18, ['N=', num2str(size(sigtoken{i, j}, 3))], 'FontSize', 14)
            if j == 1
                set(gca, 'YTick', [0 .2])
                set(gca, 'YTickLabel', [0 .2], 'FontSize', 14)
            elseif j ==2
                set(gca, 'YTick', [0 .2])
                set(gca, 'YTickLabel', '', 'FontSize', 14)
            end
        end
        
        % xlabel
        if i == 4
            set(gca, 'XTick', [0:.1:.3])
            set(gca, 'XTickLabel', [0:.1:.3])
        else
           % set(gca, 'XTick', '')
            set(gca, 'XTickLabel', '') 
        end
        %axis([0 .3 0 .4])
        if i == 1
            title(AREAS{j})
        end

    end
end
%figure(gcf)
export_fig(gcf, 'temp/MCDI_quantiles_means', '-png')

%%
% load('~/Dropbox/data/hocbtc/hoc/uptoL80/hoc_stats.mat')
% AREAS = {'V1', 'V2'};
% LAYERS = {'SUPRA', 'GRANULAR', 'INFRA'};
% t = 0.005:0.005:0.3;
% % get significant test token: for all neurons, only consider V1 and V2
% % sigtoken = hoc_stats.NA.sigtoken;
% figure(3); clf
% set(gcf, 'Position', [1107         527         722         844])
% ctr = 0;
% %sigtoken{4, 1} = cat(3, sigtoken{1:3, 1});
% %sigtoken{4, 2} = cat(3, sigtoken{1:3, 2});
% % sigtoken = sigtoken([4 1:3], :);
% % nl = size(sigtoken, 1);
% % na = size(sigtoken, 2);
% % hh = .26; ww = .25;
% % ypos = [.8 .5 .35 .2] ;
% % xpos = [0.2 0.5];
% % ltexts = {'all', 'supra', 'granular', 'infra'};
% set(gcf, 'Color', [1 1 1])
% 
% for i = 1:size(sigtoken, 1)
%     for j = 1:size(sigtoken, 2)
%         ctr = ctr + 1;
%         hsub(i, j) = subplot(4, 2, ctr);
%         
%         % subplot size
%         %fprintf('subplot L: %1.0f, A: %1.0f: %d, %d, %d, %d\n', i, j, xpos(j), ypos(i), hh, ww)
%         n = size(sigtoken{i, j}, 3);
%         s = squeeze(sum(sigtoken{i, j}, 1));
%         q = quantile(s'/21, [.25 .75]);
%         q = vertcat(q, mean(s'/21));
%         plot(t, q, 'LineWidth', 3)
%         if i == 2
%             set(hsub(i, j),'position', [xpos(j), ypos(i), ww, hh]);
%             axis([0 .3 0 .4])
%             text(.025, .3, ['N=', num2str(size(sigtoken{i, j}, 3))], 'FontSize', 14)
%             set(gca, 'YTick', [0 .2 .4])
%             set(gca, 'YTickLabel', [0 .2 .4], 'FontSize', 14)
%         else
%             set(hsub(i, j),'position',[xpos(j), ypos(i), ww, hh/2]);
%             axis([0 .3 0 .2])
%             text(.025, .15, ['N=', num2str(size(sigtoken{i, j}, 3))], 'FontSize', 14)
%             set(gca, 'YTick', [0 .2])
%             set(gca, 'YTickLabel', [0 .2], 'FontSize', 14)
%         end
%         
%         % legend
%         if i == 1
%             title(AREAS{j})
%             if j ==1
%                 legend({'.25 quantile' '.75 quantile', 'mean'})
%                 legend boxoff
%             end
%         end
%         
%         % y label
%         if j ==1
%             ylabel({ltexts{i}; 'MCDI'}, 'FontSize', 14)
%         else
%             set(gca, 'YTickLabel', '', 'FontSize', 14)
%         end
%         if i ~= size(sigtoken, 1)
%             set(gca, 'XTickLabel', '', 'FontSize', 14)
%         end
%         
%     end
% end
% figure(gcf)
% export_fig(gcf, 'temp/MCDI_quantiles', '-png')

%%
% figure(4)
% sigtoken = hoc_stats.NA.sigtoken;
% % v1 = cat(3, sigtoken{:, 1});
% % v2 = cat(3, sigtoken{:, 2});
% v1 = sigtoken{4, 1};
% v2 = sigtoken{4, 2};
% n1 = size(v1, 3);
% n2 = size(v2, 3);
%
% v1s = squeeze(sum(v1, 1));
% v2s = squeeze(sum(v2, 1));
%
% v1f = v1s'/21;
% v2f = v2s'/21;
%
% v1q = quantile(v1f,[.25 .50 .75]);
% v2q = quantile(v2f,[.25 .50 .75]);
%
% subplot(121)
% plot(t, v1q)
% xlim([0 .3])
% subplot(122)
% plot(t, v2q)
% figure(gcf)
% xlim([0 .3])
