# Supplementary material for: Visual processing of informative multipoint correlations arises primarily in V2
Source: eLife. 2015 Apr 27;4:e06604. doi: 10.7554/eLife.06604 (PMC4426555; doi:10.7554/eLife.06604)
Supplement: Source code 1. — Custom software written in MATLAB. All computations were done with custom software written in MATLAB (The MathWorks, Inc. MA). In Source code 1, we provide the source code we used for smoothed firing rate computations, computation of the MCDI, statistics, and plotting. Note, though, that much of this code is tied to the specifics of our file formats, naming conventions, etc., and that locfit, used for smoothed firing rate computations, should be downloaded from http://cran.r-project.org/web/packages/locfit/index.html, and compiled for the target system. As mentioned above, spike-sorting was done with Klustakwik and Klusters; these packages can be downloaded from http://klustakwik.sourceforge.net/ (Klustakwik) and http://neurosuite.sourceforge.net/ (Klusters), and then compiled for the target system. Source code 1 is also held on figshare under doi: 10.6084/m9.figshare.1409463. DOI: http://dx.doi.org/10.7554/eLife.06604.006 [file elife06604s001.zip › hoc_rf_vs_mcdi.m]

function [RF, MCDI_max] = hoc_rf_vs_mcdi(rf_unit, jitterOn, saveFig)
% plot receptive field size vs MCDI (multiple-point correlation
% discrimination index, a index to the descriminability of statistical
% stuctures in texture space.
%   Input: rf_unit, string, for example 'checks', 'area', 'degree', 'radius',
%
% Ouput:
%           plot.
%
%           RF: cell array of receptive field size in given unit
%
% Yunguo Yu
% WCMC
% March 4, 2015

if nargin < 1
    rf_unit = 'area';
end

if strcmpi(rf_unit, 'checker') || strcmpi(rf_unit, 'checks') ||  strcmpi(rf_unit, 'checkers')
    rf_unit = 'checks';
elseif strcmpi(rf_unit, 'area') || strcmpi(rf_unit, 'areas')
    rf_unit = 'area';
elseif strcmpi(rf_unit, 'pixel') || strcmpi(rf_unit, 'pixels')
    rf_unit = 'pixel';
elseif strcmpi(rf_unit, 'degree') || strcmpi(rf_unit, 'radius')
    rf_unit = 'radius';
else
    fprintf('unknow RF unit: %s!\n', rf_unit)
end

load rfindex
% [S] = hoc_rf_index_confirm(rfindex);  % should generate the following:

if strncmpi(computer, 'PCWIN', 5)
    dpath = 'C:\Users\ygyu\Dropbox\data\hocbtc\hoc\uptoL80';
else
    dpath = '~/Dropbox/data/hocbtc/hoc/uptoL80/';
end
load([dpath, filesep, 'hoc_stats.mat'])
load([dpath, filesep, 'hoc_checkerSize.mat'], 'hoc_chksize')  % check size of texture stimuli
CS = hoc_chksize.stimuli_checker_size;
load([dpath, filesep, 'hoc_MCDI.mat'], 'Q', 'Q_legend')  % check size of texture stimuli
% c = hoc_chksize.stimuli_checker_size;  % clear hoc_chksize

AREAS = {'V1', 'V2'};
LAYERS = {'all', 'SUPRA', 'GRANULAR', 'INFRA'};
% t = 0.005:0.005:0.3;

% RF in degree
load('~/Dropbox/data/hocbtc/hoc/uptoL80/hoc_UIDx_rf_pixel_degree_subset_for_nn.mat', 'rf_deg')

sigtoken = hoc_stats.NA.sigtoken;
sigtoken = sigtoken([4 1:3], :);
%uidx = hoc_stats.NA.UID_rf_sid.UIDx([4 1:3], :);
%uidxc = hoc_chksize.UIDx;

%% laminae
figure(1)
set(gcf, 'Position', [1050         216         740         871])
%set(gcf,'Position', [1855   219   740   871])
ctr = 0;
for i = 1:length(LAYERS)
    for j = 1:length(AREAS)
        ctr = ctr + 1;
        % subplot(length(LAYERS), length(AREAS), ctr);
        subaxis(length(LAYERS), length(AREAS), ctr,'SpacingVert',0.02,'MR',0.15, 'ML', 0.15);
        % [idxc,idxx] = ismember(uidx{i, j},uidxc, 'rows') ;
        %cs = c(idxx);
        idxrf = find(rfindex.map{1}.RF_size{i, j} >=1);
        if strcmpi(rf_unit, 'radius')
            rf = rf_deg(rfindex.NA.INDEX{i, j}); % rf_deg(rfindex.map{1}.INDEX{i, j});
            xmax = nanmax(rf_deg);
        elseif strcmpi(rf_unit, 'checks')
            rf = rfindex.map{1}.RF_size{i, j};
            xmax= 30;
        elseif strcmpi(rf_unit, 'area')
            rf = rfindex.map{1}.RF_size{i, j} .* CS(rfindex.NA.INDEX{i, j}).^2;
            xmax = 10;
        end
        n = size(sigtoken{i, j}, 3);
        % s = sum(sigtoken{i, j}, 3)/n;
        s = squeeze(sum(sigtoken{i, j}, 1));
        mcdi_max = max(s/21, [], 1);
        %get rid of NaN
        
        %        idxrf = find(rf >=1);
        RF{i, j} = rf(idxrf);
        scatter(rf(idxrf), mcdi_max(idxrf), 'o', 'MarkerEdgeColor', 'b', ...
            'MarkerFaceColor', 'b', ...
            'jitter','on', ...
            'jitterAmount',0.5);
        MCDI_max{i, j} = mcdi_max(idxrf);
        %hold on
        %h = lsline;
        % set(h, 'LineWidth', 2, 'Color', 'r')
        %hold off
        %xlim([0 xmax])
        set(gca, 'FontSize', 16)
        ylim([0 1])
        if i ~= length(LAYERS)
            set(gca, 'XTickLabel', '')
        else
            xlabel(['RF size (', rf_unit, ')'])
        end
        if j ~= 1
            set(gca, 'YTickLabel', '')
        else
            ylabel({lower(LAYERS{i}),'MCDI'}, 'FontSize', 16)
        end
        
    end
end

set(gcf, 'Color', [1 1 1])
figName = ['hoc_rf_vs_mcdi_lamina_', rf_unit];
if saveFig ==1
    saveas(gcf, figName, 'fig')
    export_fig(figName, '-png')
end

%%  v1 vs v2
figure(2)
set(gcf,'Position', [1740         485         706         604])% [2000   219   740   871])
%  if jitterOn
%     jitter1 = 1 + rand(1, length(RF{1, 1})) * .001 * xmax;
%     jitter2 = 1 + rand(1, length(RF{1, 2})) * .001 * xmax;
% else
%     jitter1 = 1;
%     jitter2 = 1;
% end
if jitterOn
    jit = 'on';
else
    jit = 'off';
end
scatter(RF{1, 1}(:), MCDI_max{1, 1}(:), 'o', ...
    'MarkerEdgeColor', 'b',...
    'MarkerFaceColor', 'b',...
    'jitter',jit, 'jitterAmount',0.5);
hold on
scatter(RF{1, 2}(:), MCDI_max{1, 2}(:), 'o', ...
    'MarkerEdgeColor', 'r',...
    'MarkerFaceColor', 'r',...
    'jitter',jit, 'jitterAmount',0.5);
hold off
set(gca, 'XScale', 'log')
ylabel({'MCDI'}, 'FontSize', 16)
ylim([0 .75])
set(gca, 'FontSize', 16)
set(gca,'YTick', [0 .25 .5 .75])
if strcmpi(rf_unit, 'area')
    set(gca,'XTick', [0.01 0.1 1 10])
    set(gca,'XTickLabel', {'0.01' '0.1' '1' '10'})
    xlim([0.01 xmax])
    xlabel(['RF (degree^2)'], 'FontSize', 16); %, 'Interpreter','latex')
elseif strncmpi(rf_unit, 'checks', 7)
    set(gca,'XTick', [1 10 100])
    set(gca,'XTickLabel', {'1' '10' '100'})
    xlim([1 100])
    xlabel('RF (checks)', 'FontSize', 16)
end
set(gcf, 'Color', [1 1 1])
legend({'V1'; 'V2'}, 'location', 'NorthWest'); legend boxoff
% J{1} = jitter1;
% J{2} = jitter2;
figName = ['hoc_rf_vs_mcdi_v1_vs_v2_', rf_unit];
if saveFig == 1
    saveas(gcf, figName, 'fig')
    export_fig(figName, '-png')
    save('hoc_rf_vs_mcdi.mat', 'RF', 'MCDI_max')
end
