# Supplementary material for: Visual processing of informative multipoint correlations arises primarily in V2
Source: eLife. 2015 Apr 27;4:e06604. doi: 10.7554/eLife.06604 (PMC4426555; doi:10.7554/eLife.06604)
Supplement: Source code 1. — Custom software written in MATLAB. All computations were done with custom software written in MATLAB (The MathWorks, Inc. MA). In Source code 1, we provide the source code we used for smoothed firing rate computations, computation of the MCDI, statistics, and plotting. Note, though, that much of this code is tied to the specifics of our file formats, naming conventions, etc., and that locfit, used for smoothed firing rate computations, should be downloaded from http://cran.r-project.org/web/packages/locfit/index.html, and compiled for the target system. As mentioned above, spike-sorting was done with Klustakwik and Klusters; these packages can be downloaded from http://klustakwik.sourceforge.net/ (Klustakwik) and http://neurosuite.sourceforge.net/ (Klusters), and then compiled for the target system. Source code 1 is also held on figshare under doi: 10.6084/m9.figshare.1409463. DOI: http://dx.doi.org/10.7554/eLife.06604.006 [file elife06604s001.zip › hoc_summarize.m]

function [hocbtc_summaryData] = hoc_summarize(preps, typeShuffle)
% [HOCBTC_SUMMARYDATA] = HOCBTC_SUMMARIZE()
%    Summarize the data from HOCBTC experiments
% output the summarry of the hoc and btc exepriment in rate estimations
% (two methods, parametric and non-parametic estimation)
% Ouput:
%       hocbtc_summarayData:   cell array of summarized rate estimation
%
% Yunguo Yu
% Weill Medical College of Cornell University
% August 31, 2011

%%Todos:
% 1. include the mean rate in the structures.
% 2. get routine to add or insert or replace

% if nargin < 1
%     dataPath = [];
% end
% if ~exist('dataPath', 'var') < 1 || isempty(dataPath)
dataPath = '/home/ygyu/data/ProcessedData';
% end

if ~exist('typeShuffle', 'var'),
    typeShuffle = 1;
    fprintf('Using the data that was calculated with time-dependent shuffles!\n')
end

% if ~exist('blackList', 'var')   % nargin < 2
%     blackList = [];
% end

% counter = 0;
if nargin < 1 || isempty(preps)
    listPrep = dir([dataPath, filesep, 'L*']);   % list all the animal IDs
else
    for i = 1:length(preps)
        listPrep(i).name = preps{i};   % list all the animal IDs
    end
end

% idxList = [];
% for i = 1:length(listPrep)
%     for j = 1:length(blackList)
%         if strcmpi(listPrep(i).name, blackList{j})==1
%             counter = counter +1;
%             idxList(counter) = i;
%         end
%     end
% end
% listPrep(idxList) = [];

listPrep = flipud(listPrep);            % put the latest experiment on 1st.
% hocbtc_summaryData.rateCalMethods{1} = 'parametric';    %JackKnife';
% hocbtc_summaryData.rateCalMethods{2} = 'nonparametric'; % Shuffles';
hocbtc_summaryData = [];
hocbtc_summaryData.date = date;
%%  todos:  to implement a dictionary to hold histolory and others.
% meta: hocbtc_summaryData
% hocbtc_summaryData.timeBin = 60;
% hocbtc_summaryData.histology = [];
% hocbtc_summaryData.region   = [];
% hocbtc_summaryData.nShuffles = [];

stimL = {'r'  'e'  'o'  'w'  'k'  'y'  't'};
icounter = 0; %initilize the counter
hocbtc_summaryData.UID_fields = {'AnimalID', 'SiteID', 'TetrodeID', 'ClusterID'};
hocbtc_summaryData.EUID_fields = {'AnimalID', 'SiteID', 'TetrodeID', 'ClusterID', 'exptNo'};
hocbtc_summaryData.UIDx_fields = {'AnimalID', 'SiteID', 'TetrodeID', 'ClusterID', 'exptNo', 'mfileSequence'};
for iprep = 1:length(listPrep)          % experiment (animalID)
    [~, is, ie] = regexp(listPrep(iprep).name, 'L\d', 'match', 'start', 'end');   % get animal ID number
    animalID_num = str2double(listPrep(iprep).name(is+1:ie+1));
    fprintf('Processing preparation: %s,  %2.0f\n', listPrep(iprep).name, animalID_num);
    subDirPrep = dir([dataPath, filesep, listPrep(iprep).name, filesep, 'L*']);
    for isite = 1:length(subDirPrep)    % sites (siteID)
        siteID = str2num(subDirPrep(isite).name(end-1:end));
        
        siteDir = strcat(dataPath, filesep, listPrep(iprep).name, filesep, ...
            subDirPrep(isite).name);   % dir that store the ts_export
        % ts_export_FileList = dir(strcat(siteDir, filesep,  '_merged_exptList_1_analyzed.mat'));
        if typeShuffle == 1
            rateDir = strcat(dataPath, filesep, listPrep(iprep).name, filesep, ...
                subDirPrep(isite).name, filesep, 'rateEstimates2');    % dir that stored the rate files
        else
            rateDir = strcat(dataPath, filesep, listPrep(iprep).name, filesep, ...
                subDirPrep(isite).name, filesep, 'rateEstimates');    % dir that stored the rate files
        end
        
        if exist(rateDir, 'dir')
            if animalID_num <= 76
                % [rateFileList] = pick_first_among_multiple_expts(rateDir, '*_rates.mat');
                rateFileList = dir(strcat(rateDir, filesep, '*_rates.mat'));
            else
                %[rateFileList] = pick_first_among_multiple_expts(rateDir, '*_rates_sh2.mat');
                rateFileList = dir(strcat(rateDir, filesep, '*_rates_sh2.mat'));
            end
            
            %% get first experiment if there are multiple experiments (different check size) done in the same site for the same experiment
            for irateFile = 1:length(rateFileList)
                rateFileName = [rateDir, filesep, rateFileList(irateFile).name];
                ff = dir(rateFileName);
                
                fprintf('Processing: %s\n', rateFileName);
                clear rates dataInfo_exp meta tsFile ts_export
                load(rateFileName, 'rates', 'dataInfo_exp','tsFile'); %,  'meta', 'rates', 'matFile');          % load the rates
                
                % multiunit
                multiUnit = dataInfo_exp.multiUnit;
                mergedFileName = [dataInfo_exp.filePath, dataInfo_exp.fileName]; % [dataInfo{irateFile}.filePath, dataInfo{irateFile}.fileName];
                ffm = dir(mergedFileName);
                load(mergedFileName)
                
                % get meta data from original parsing, not from rates file.
                % ts_export_FileName = tsFile; %[siteDir, filesep, dataInfo_exp.saveFileName]; %strcat(siteDir,filesep, matFile);  % ts_export file name
                if exist(tsFile, 'file')
                    load(tsFile, 'meta')
                else
                    keyboard
                end
                    
                ffts = dir(tsFile);
                i_end = regexp(rateFileList(irateFile).name, '(MyTetrode|TT)\d', 'end');   % find the tetrode ID
                if ~isempty(i_end)
                    itt = str2double(rateFileList(irateFile).name(i_end));
                end
                % [exptNo, xclus] = find(cellfun(@isempty, meta(:, 1))==0);
                exptNo = dataInfo_exp.exptList;
                if isempty(meta{exptNo, 1})
                    keyboard
                end
                if length(x2s_chee.ReceptiveFieldStimuli.EXPERIMENT(exptNo).DATA.COUNTER) ~= length(rates)
                    % find out why the two are not consistent
                    keyboard
                end
                
                for icluster = 1:length(rates)          % how many clusters
                    if ~isempty(rates{icluster})
                        if iscell(rates{icluster})
                            rates{icluster} = rates{icluster}{1};
                        end
                        
                        if length(multiUnit) ~= length(rates)
                            keyboard
                        end
                        
                        stimS = rates{icluster}.stimuli;
                        if  unique(cell2mat(cellfun(@length, stimS, 'UniformOutput', false))) == 1
                            icounter = icounter + 1;            % counter
                            %% get unique ID for each recording
                            hocbtc_summaryData.animalID{icounter} = listPrep(iprep).name;
                            hocbtc_summaryData.animalID_num(icounter) = animalID_num;
                            hocbtc_summaryData.FileNameRate{icounter} = rateFileName;       % log rates file name
                            hocbtc_summaryData.FileNameRate_date{icounter} = ff.date;
                            hocbtc_summaryData.FileNameRate_datenum(icounter) = ff.datenum;
                            hocbtc_summaryData.FileNameTSExport{icounter} = tsFile; %ts_export_FileName;       % log ts_export file name
                            hocbtc_summaryData.FileNameTSExport_date{icounter} = ffts.date;
                            hocbtc_summaryData.FileNameTSExport_datenum(icounter) = ffts.datenum;
                            hocbtc_summaryData.UID_counter(icounter, 1) = icounter;     % counter of preparation animal ID
                            %hocbtc_summaryData.UID(icounter, 1) = animalID_num;                % animal ID number
                            %hocbtc_summaryData.UID(icounter, 2) = siteID;                % site ID
                            %hocbtc_summaryData.UID(icounter, 3) = itt;                  % tetrode ID
                            %hocbtc_summaryData.UID(icounter, 4) = itt;             % cluster ID
                            hocbtc_summaryData.UID(icounter, :) = [animalID_num, siteID, itt, icluster];
                            
                            hocbtc_summaryData.multiUnit(icounter, 1) = multiUnit(icluster);                            
                            
                            %% dig out the mean rate, variance, and standard error
                            hocbtc_summaryData.mean_rate(:, :, icounter) = ...
                                spread_rows(stimL, stimS, rates{icluster}.mean_rate);   % mean rates
                            hocbtc_summaryData.mean_smooth_rate(icounter) = squeeze(nanmean(nanmean(hocbtc_summaryData.mean_rate(:, :, icounter))));
                            hocbtc_summaryData.mean_sqrt_rate(:, :, icounter) = ...
                                spread_rows(stimL, stimS, rates{icluster}.mean_sqrt_rate);   % mean_sqrt_rate
                            hocbtc_summaryData.mean_sqrt_rate_se(:, :, icounter) = ...
                                spread_rows(stimL, stimS, rates{icluster}.mean_sqrt_rate_se);   % mean_sqrt_rate_se
                            hocbtc_summaryData.mean_sqrt_rate_var(:, :, icounter) = ...
                                spread_rows(stimL, stimS, rates{icluster}.mean_sqrt_rate_var);   % mean_sqrt_rate_var
                            
                            %% merge file, file token, stim library, libary string, experiment number
                            hocbtc_summaryData.merged_file_postsorting{icounter} = mergedFileName;
                            hocbtc_summaryData.merged_file_postsorting_date{icounter} = ffm.date;
                            hocbtc_summaryData.merged_file_postsorting_datenum(icounter) = ffm.datenum;
                            if exist(hocbtc_summaryData.merged_file_postsorting{icounter}, 'file')
                                hocbtc_summaryData.merged_file_exist_token(icounter) = 1;                                
                            else
                                hocbtc_summaryData.merged_file_exist_token(icounter) = 0;
                            end;
                            ts = x2s_chee.ReceptiveFieldStimuli.EXPERIMENT(exptNo).DATA.COUNTER(icluster).content;
                            hocbtc_summaryData.ts_cluster_mergedFile{icounter} = ts;
                            hocbtc_summaryData.mean_rate_cluster_mergedFile(icounter) = length(ts)/(.32 * 1024 * 2 * 7);  % .32s, 1024 sample, 2 repeats, 7 textures.
                            hocbtc_summaryData.merged_file_clusterCounter(icounter) = ...
                                x2s_chee.ReceptiveFieldStimuli.EXPERIMENT(exptNo).DATA.COUNTER(icluster).CounterNumber;
                            hocbtc_summaryData.merged_file_clusterStr{icounter} = ...
                                x2s_chee.ReceptiveFieldStimuli.EXPERIMENT(exptNo).DATA.COUNTER(icluster).Cluster;
                            
                            % rate and merged file date comparison
                            if ff.datenum > ffm.datenum
                                hocbtc_summaryData.mergedFile_prior_to_ratesFile(icounter) = true;
                            else
                                hocbtc_summaryData.mergedFile_prior_to_ratesFile(icounter) = false;
                            end

                            % experiment number
                            if size(meta, 1) == 1
                                lib = meta{1, 1}.PRESENTATION.STIMULI.MAPLIBRARY.MAPFILENAMEEDIT.Value;
                            else
                                lib = meta{exptNo, 1}.PRESENTATION.STIMULI.MAPLIBRARY.MAPFILENAMEEDIT.Value;
                            end
                            
                            hocbtc_summaryData.stim_lib{icounter} = lib; %clear lib;
                            idx_ = regexp(lib, '_', 'start');
                            if ~isempty(idx_)
                                libstr = lib(1:idx_-1);
                                hocbtc_summaryData.stim_lib_string{icounter} = libstr;
                                hocbtc_summaryData.stim_lib_length(icounter) = length(libstr);
                                % hocbtc_summaryData.exptNo(icounter) = exptNo; % clear exptNo;
                            else
                                hocbtc_summaryData.stim_lib_string{icounter} = '';
                                hocbtc_summaryData.stim_lib_length(icounter) = nan;
                                % hocbtc_summaryData.exptNo(icounter) = nan;
                            end
                            %% extended UID: UID, exptNo mergedFile token
                            % if in the case that UID, exptNo are all the
                            % same, but the file name is different, then
                            % give a file name sequence from 1 2 3 ...
                            hocbtc_summaryData.exptNo(icounter) = exptNo; % clear exptNo;
                            hocbtc_summaryData.EUID(icounter, :) = [hocbtc_summaryData.UID(icounter, :), exptNo];  % EID
                            nids = length(find(ismember(hocbtc_summaryData.EUID, hocbtc_summaryData.EUID(icounter, :), 'rows')==1));
                            hocbtc_summaryData.UIDx(icounter, :) = [hocbtc_summaryData.EUID(icounter, :), nids];    % UIDx: extended UID
                            
                            %% transform the data: from cell to a 3-d array
                            hocbtc_summaryData.parametric_rates_comp(:, :, icounter) = ...
                                spread_rows_paired(stimL, stimS, rates{icluster}.tprob_mean_rate_debiased);
                            hocbtc_summaryData.nonparametric_rates_comp(:, :, icounter) = ...
                                spread_rows_paired(stimL, stimS, rates{icluster}.prob_mean_rate_shuf_diffs);
                        else
                            fprintf('No HOC experiment! Skipping the file\n')
                        end     % unique
                    end         % ~isempty(rates)
                end             % icluster
            end             %irateFile
        else
            fprintf('no time-dependent shuffle rates. skip it. (no such folder: %s\n', rateDir);
        end
    end             % isite
end         % iprep

% some of the entries may with abnormal smooth rate. if the raw rate < 1Hz,
% then, this entried will be removed.
[hocbtc_summaryData] =  hoc_sum_get_rid_screw_smooth_rate_entries(hocbtc_summaryData);

%%
fprintf('*********************************->\n')
fprintf('Please remember to save the results\n')

%% subfunction1 spread the paired comparision to variable length array (in rows)
function [dataNew] = spread_rows_paired(stimL, stimS, data)
% distribute the data to a larger array
%         Input:  stimL:  long stimuli (cell of strings)
%                 stimS:  short stimuli   (cell of strings)
%
% for example:
%    stimL = {'r'  'e'  'o'  'w'  'k'  'y'  't'};
%    stimL = {'r'  'e'  'o'  'w'  'k'};
%    pair_stim7 = nchoosek(stim7, 2);
%
% Yunguo Yu

% stimuli with more variety
pair_stimL = nchoosek(stimL, 2);
pair_stimLm = [pair_stimL{:, 1}; pair_stimL{:, 2}]';
% stimuli with fewer variety
pair_stimS = nchoosek(stimS, 2);
pair_stimSm = [pair_stimS{:, 1}; pair_stimS{:, 2}]';
%% cross-section
[~, ia, ib] = intersect(pair_stimLm, pair_stimSm, 'rows');
rateSm_1 = cell2mat(data');
n = size(rateSm_1, 2);   % get size of columns
dataNew= nan(length(pair_stimL), n);
dataNew(ia, :) = rateSm_1(ib, :);

%% subfunction 1
function [dataNew] = spread_rows(stimL, stimS, data)
% distribution the mean rate across the rows
%
% Yunguo Yu

[~, ia, ib] = intersect(stimL, stimS);
rateS_array = cell2mat(data');
n = size(rateS_array, 2);   % get size of columns
dataNew= nan(length(stimL), n);
dataNew(ia, :) = rateS_array(ib, :);

%%
function [frates1] = pick_first_among_multiple_expts(d_dir, fstring)
% [FRATES1] = PICK_FIRST_AMONG_MULTIPLE_EXPTS(D_DIR)
% pick first experiment if multiple experiments were done in the same
% recording site.
% Input
%           d_dir   the dirstory that hold the rate file
% Ouput
%           frates1 file names of that first experiment.
%
% Yunguo Yu
% WCMC, 20-Sep-2012


frates1 = [];
if nargin < 2
    fstring = '_rates_sh2.mat';
end

xdir = pwd;
cd(d_dir);
frates = subdir(fstring);
%
fn_num = [];
for i = 1:length(frates)
    % fprintf('%3.0f %s\n', i, frates(i).name);
    [fp{i}, fn{i}, ~] = fileparts(frates(i).name);
    fnn(i, :) = regexp(fn{i}, '\d+');
    fn_num(i, [1:2]) = [str2num(fn{i}(fnn(i, 1):fnn(i, 1)+3)), ...
        str2num(fn{i}(fnn(i, 2)))];
end

if ~isempty(fn_num)
    % get the first experiment of hoc if there is multiple.
    [~, I1, ~] = unique(fn_num(:, [1 2]), 'first', 'rows');
    frates1 = frates(I1);
    if length(frates) > length(frates1);
        fprintf('\nThere are multiple same type of experiments done in the same site. \nHowever, only first such experiments are being processed for this summarizing process\n')
    end
end
cd(xdir);
