# Supplementary material for: Visual processing of informative multipoint correlations arises primarily in V2
Source: eLife. 2015 Apr 27;4:e06604. doi: 10.7554/eLife.06604 (PMC4426555; doi:10.7554/eLife.06604)
Supplement: Source code 1. — Custom software written in MATLAB. All computations were done with custom software written in MATLAB (The MathWorks, Inc. MA). In Source code 1, we provide the source code we used for smoothed firing rate computations, computation of the MCDI, statistics, and plotting. Note, though, that much of this code is tied to the specifics of our file formats, naming conventions, etc., and that locfit, used for smoothed firing rate computations, should be downloaded from http://cran.r-project.org/web/packages/locfit/index.html, and compiled for the target system. As mentioned above, spike-sorting was done with Klustakwik and Klusters; these packages can be downloaded from http://klustakwik.sourceforge.net/ (Klustakwik) and http://neurosuite.sourceforge.net/ (Klusters), and then compiled for the target system. Source code 1 is also held on figshare under doi: 10.6084/m9.figshare.1409463. DOI: http://dx.doi.org/10.7554/eLife.06604.006 [file elife06604s001.zip › hocbtc1_anal_yy_auto_fun.m]

function [ts_export, ts_export_cond, meta, ii, iexpt] = hocbtc1_anal_yy_auto_fun(dataInfo, dpath_save, figVisible)
%hocbtc1_anal:  demonstrate processing of hoclibs1 and btc data
%
% in contrast to hoclibs1_anal, the following are done for interleaved
% runs.  For non-interleaved runs, only the items marked # are done.
%    * handles analysis of overall firing rate (within option 4)
%    * handles the btc experiments as well as the original hoc experiments
%   #* handles importing of "online plot" files in which data is in
%      x2s_online, one for each tetrode
%    * uses btc_dict to organize the btc coordinates
%    * calculates time-resolved maps and mean firing rates (within option 4)
%       (see variables labeled tres*); results are in results_simple_tres
%    * option 4: allows suppression of calculation of maps
%    * The time-resolved analysis applies only to simple reverse correlation,
%      not to PCA filtering (in option 4) and not to analyses based on
%      merging the response to one stimulus with the responses to a following stimulus
%      -- that would require a reworking of the analysis of options 5 and 6, since at present they
%      do not work when interleaving is enabled
%   #* generates ts structures ts_export and ts_export_cond that contain
%      the responses to each hoc type, suitable for plotting with tlsrast,
%      tlspsth, and an options structure plot_layout
%
% in contrast to hoclibs1_anal_old, the "simple" revcor maps  are scaled uniformly across experiments
%
% run in a clear workspace (to parse xml file from scratch, or to read a merged file, with option 1)
%    and save the parsed xml file into a .mat file
% or, clear, load the mat file saved in the above step, and start with option 2 (select channels)
% regression takes a long time
% to demonstrate regression superior to revcor, use expt 5 with 320 ms analysis bins (ab_dur), 2 lags (nlags_ab)
%
% For "simple" analysis (option 4), original binning provided by tlsreadx is used.
% This appears to introduce a timing offset (see readme_hoctiming.txt).
% Two kinds of resampling: replace by Poisson dist of counts (mean should matchm mean of data), or,
% shuffle the bins (mean should be 0).  Since these options work only with bin counts (i.e., total number of
% spikes produced during each stimulus presentation) it is not applied to pca filtering of bin counts.
%
% Re the timing offset: toff_debug can be set to nonzero (-0.160) to refine this,
% but this only affects the subsampling analysis (option 5).
%
% simple analysis (without pc), when divided by number of trials, yields the same normalization
% as revcor analysis, averaged across all the analysis bins that make up one stimulus bin
%
% Need to have a better way to get "hyperresolution" if analysis bin is less
% than stimulus frequency.  For reverse correlation, one could replace the
% current strategy of replicating the map values
%   [1 -1  1] ->[1  1  1  1 -1 -1 -1 -1  1  1  1  1]
% into instead
%   [1 -1  1] ->[1  0  0  0 -1  0  0  0  1  0  0  0]
%
% Need to add regularizations
% Could add PCA across experiments
%
%   See also:  HOC_REVCOR, , HOCLIBS1_ANAL, TLSRESPM, HOC_MERGED_READ, TLSSUBS, POISSRND,
%  RANDPERM, HOC_RFPCA, MAPSTATS, TLSEPOCH, BTC_DEFINE.

diary(['ts_export_analysis_log_', date, '.txt']);   % log

global XML2STRUCT_NOEVAL
XML2STRUCT_NOEVAL=1;

ts_export = [];
ts_export_cond = [];
meta = [];
ii = [];
iexpt = [];
if nargin < 3
    figVisible = 'On';
end

for ii = 1:length(dataInfo)    %% Jan 24, 2012. The input dataInfo has been modified to use one experiment at a time. 
    fileResult = [dpath_save, filesep, dataInfo{ii}.saveFileName];
    if ~exist(fileResult, 'file')    %  to see if the calculation is already done
        set(0, 'DefaultFigureVisible', 'off'); % disable displaying figures. if too many figures are ploted, the system would be overloaded
        %% set up the kinds of analyses    %
        % Currently, experiment with hoc blocked stimuli is ignored during
        % the parsing. (can not be analyzed use current protocol)
        hoc_types=cell(0);
        hoc_types{1}.label='blocked, as in hoclibs1';
        hoc_types{1}.libstring='hoclibs1_';
        hoc_types{1}.interleave=0;
        hoc_types{1}.ifmaps=1;
        hoc_types{1}.layout='reowky';
        %
        hoc_types{2}.label='interleaved, as in hoclibs1i (reowky)';
        hoc_types{2}.libstring='hoclibs1i_';
        hoc_types{2}.interleave=1;
        hoc_types{2}.ifmaps=1;
        hoc_types{2}.layout='reowky';
        %
        hoc_types{3}.label='interleaved, as in hoclibs2i (reowkyt)';
        hoc_types{3}.libstring='hoclibs2i_';
        hoc_types{3}.interleave=1;
        hoc_types{3}.ifmaps=1;
        hoc_types{3}.layout='reowkyt';
        % 4. maxent experiment. Do not analyze for now.
        hoc_types{4}.label='interleaved, as in hoclibs3i (reowk)';
        hoc_types{4}.libstring='hoclibs3i_';
        hoc_types{4}.interleave=1;
        hoc_types{4}.ifmaps=1;
        hoc_types{4}.layout='reowk';
        %
        hoc_types{5}.label='interleaved, as in hoclibs3i (reo)';
        hoc_types{5}.libstring='hoclibs3i_';
        hoc_types{5}.interleave=1;
        hoc_types{5}.ninterl=3;
        hoc_types{5}.ifmaps=1;
        hoc_types{5}.layout='reo';
        %
        hoc_types{6}.label='interleaved, hocbtc ';
        hoc_types{6}.libstring='';
        hoc_types{6}.interleave=1;
        hoc_types{6}.ifmaps=0;
        hoc_types{6}.layout='btc';
        %
        fprintf('Note that when parsing an xml file, all experiment types can be parsed, independent of the answer below.\n');
        %
        if ~exist('hoc_type', 'var') 
            hoc_type = 3;  % original code  the value is 1. 
        end
        
        for k=1:length(hoc_types)
            fprintf('%2.0f->%s\n',k,hoc_types{k}.label);
        end
        
        % hoc_type=getinp('the type of experiment to analyze','d',[1 length(hoc_types)],hoc_type);
        [~,hoc_type]=getinpq(dataInfo{ii},'hocType','HOC experiment is: ','d',[1 6],1);
        fprintf('experiment used %d, library %s: ==========\n',  hoc_type, dataInfo{ii}.ProtocolName)
        
        % ifmaps=hoc_types{hoc_type}.ifmaps;
        % ifmaps=getinp('to calculate maps','d',[0 1],ifmaps);
        [~,ifmaps]=getinpq(dataInfo{ii},'maps','to calculate maps: ','d',[0 1],0);  % default without calculation map
        
        %% choices of importing data:
        %fprintf(' **main menu**\n')
        %fprintf(' 1->parse the xml file or read a merged file and...\n')
        %fprintf(' 2->select the channel(s) and experiment(s) and ...\n')
        %fprintf(' 3->extract the map data and ...\n')
        %fprintf(' 4->calculate reverse correlation map and means without merging responses ...\n')
        %fprintf(' 5->calculate reverse correlation by subsampling bins and merging responses (non-interleave ONLY)...\n')
        %fprintf(' 6->calculate receptive fields by regression (non-interleave ONLY)\n')
        ichoice_def = 1;
        if (exist('x2s', 'var') && exist('ts', 'var') && exist('meta', 'var') && exist('ou', 'var'))
            ichoice_def=2;
        end
        if ((ichoice_def==2) && exist('exptlist', 'var') && exist('ctrlist', 'var'))
            ichoice_def=3;
        end
        if ((ichoice_def==3) && exist('hoc', 'var'))
            ichoice_def=4;
        end
        % ichoice=getinp('your choice','d',[1 6],ichoice_def);
        % ichoice_def as the default value:
        [~,ichoice]=getinpq(dataInfo{ii},'ichoice_def','to calculate maps: ','d',[1 6], ichoice_def);
        
        %
        fprintf(' The following are applicable to options 4, 5, and 6\n');
        if ~exist('map_lo', 'var')
            map_lo=[1 1];
        end
        if ~exist('map_hi', 'var')
            map_hi=[Inf Inf];
        end
        % dimname{1}='row';
        % dimname{2}='col';
        % for idim=1:2
        % % map_lo(idim)=getinp(sprintf('lower limit for map %s position to analyze',dimname{idim}),'d',[1 Inf],map_lo(idim));
        % [~,map_lo(idim)]=getinpq(dataInfo{ii},'rowLowLimit','lower limit for map %s position to analyze','d',[1 Inf],map_lo(idim));
        % % map_hi(idim)=getinp(sprintf('upper limit for map %s position to analyze',dimname{idim}),'d',[map_lo(idim) Inf],max(map_lo(idim),map_hi(idim)));
        %  [~,map_hi(idim)]=getinpq(dataInfo{ii},'rowUpperLimit','upper limit for map %s position to analyze','d',[map_lo(idim) Inf],map_hi(idim));
        % end
        %
        if ~exist('rept_list','var')
            rept_list=0;
        end
        % if getinp('1 to choose the repeats to analyze (otherwise, all are analyzed)','d',[0 1],min(1,max(rept_list)))
        % rept_list=getinp('repeats to analyze (0 for all)','d',[0 Inf],rept_list);
        % else
        % rept_list=0;
        % end
        
        fprintf(' the following are applicable ONLY to options 5 and 6\n');
        if ~exist('abdur_ms', 'var')
            abdur_ms=40;
        end
        % abdur_ms=getinp('duration of analysis bin (ms)','d',[1 1000],abdur_ms);
        [~,abdur_ms]=getinpq(dataInfo{ii}, 'duration', 'duration of analysis bin (ms)','d',[1 1000],abdur_ms);
        abdur_sec=abdur_ms*0.001;
        if ~exist('nlags_ab', 'var')
            nlags_ab=8;
        end
        % nlags_ab=getinp('number of lags (as a multiple of analysis bins)','d',[1 32],nlags_ab);
        [~,nlags_ab]=getinpq(dataInfo{ii},'lags', 'number of lags (as a multiple of analysis bins)','d',[1 32],nlags_ab);
        % ifreg=getinp('1 to do regression','d',[0 1],double(nlags_ab<=4));
        [~,ifreg]=getinpq(dataInfo{ii},'regression', '1 to do regression','d',[0 1],double(nlags_ab<=4));
        % iftemp=getinp('1 to plot time series maps','d',[0 1],0);
        [~,iftemp]=getinpq(dataInfo{ii},'plotTimeSeries', '1 to plot time series maps','d',[0 1],0);
        if ~exist('toff_debug', 'var')
            toff_debug=0;
        end
        % toff_debug=getinp('temporal offset for debugging option 5 (sec)','f',[-Inf Inf],0);
        [~,toff_debug]=getinpq(dataInfo{ii},'temporalOffset', 'temporal offset for debugging option 5 (sec)','f',[-Inf Inf], toff_debug);
        %
        fprintf(' the following are applicable ONLY to option 4\n');
        if ~exist('pcfilt', 'var')
            pcfilt=4;
        end
        if ~exist('pcanal', 'var')
            pcanal=2;
        end
        if ~exist('pcbin_ms', 'var')
            pcbin_ms=abdur_ms;
        end
        if ~exist('npoisson', 'var')
            npoisson=100;
        end
        if ~exist('nshuffle', 'var')
            nshuffle=100;
        end
        if ~exist('tres_nbins', 'var')
            tres_nbins=0;
        end
        % npoisson=getinp('number of Poisson resamples to estimate error (option 4)','d',[0 10000],npoisson);
        [~, npoisson]=getinpq(dataInfo{ii}, 'possionResample', 'number of Poisson resamples to estimate error (option 4)','d',[0 10000],npoisson);
        % nshuffle=getinp('number of shuffles to estimate error (option 4)','d',[0 10000],nshuffle);
        [~, nshuffle]=getinpq(dataInfo{ii}, 'shuffle', 'number of shuffles to estimate error (option 4)','d',[0 10000],nshuffle);
        % pcfilt=getinp('number of pc''s to use for filtering (option 4)','d',[0 8],pcfilt);
        [~, pcfilt] = getinpq(dataInfo{ii}, 'pcsFilter', 'number of pc''s to use for filtering (option 4)','d',[0 8],pcfilt);
        if (pcfilt>0)
            % pcanal=getinp('number of pc''s to analyze (option 4)','d',[0 pcfilt],pcanal);
            [~, pcanal]=getinpq(dataInfo{ii}, 'pcs', 'number of pc''s to analyze (option 4)','d',[0 pcfilt],pcanal);
        end
        if (pcanal>0)
            ifok=0;
            % pcbin_ms=getinp('duration of pca bin (ms)','d',[1 1000],pcbin_ms);
            [~, pcbin_ms]=getinpq(dataInfo{ii}, 'pcDuration', 'duration of pca bin (ms)','d',[1 1000],pcbin_ms);
        end
        pcbin_sec=pcbin_ms*0.001;
        % tres_nbins=getinp('number of time-resolved bins for simple reverse correlation','d',[0 128],tres_nbins);
        [~, tres_nbins]=getinpq(dataInfo{ii}, 'timeResol', 'number of time-resolved bins for simple reverse correlation','d',[0 128], tres_nbins); %tres_nbins
        %
        if (ichoice<=1)
            %fprintf('1->read an xml file written by run-time program\n');
            %fprintf('2->read a merged post-processed mat-file with metadata from a separate file\n');
            %fprintf('3->read a mat-file with metadata merged from the online xml file, containing x2s_online\n');
            %fprintf('4->read a mat-file with metadata merged from the online xml file, containing x2s_chee\n');
            % ixm=getinp('your choice','d',[1 4],1);
            [~, ixm]=getinpq(dataInfo{ii}, 'readFileChoice', 'your choice','d',[1 4],4);
            switch ixm
                case 1
                    filename=getinp('file name','s',[],'hocpilot1.xml');
                    % [~, filename]=getinpq(dataInfo, 'xmlName', 'xml file name','s',[],'hocpilot1.xml');  % unfinished line
                    x2s=xml2struct(filename);
                    nexpts=length(x2s.ReceptiveFieldStimuli.EXPERIMENT);
                    expts_hoc=getinp('experiment numbers that are HOC experiments (standard or interleaved)','d',[1 nexpts],[1:nexpts]);
                case 2
                    [x2s,ou_merged_read]=hoc_merged_read(setfield([],'dpath','..\rfstim\data\'));
                    expts_hoc=ou_merged_read.expts_hoc;
                case 3
                    filename=getinp('file and path','s',[],'../rfstim/data/L72/L7210btc_online.mat');
                    tetno=getinp('tetrode number','d',[1 6]);
                    x2s_online=getfield(load(filename),'x2s_online');
                    x2s=x2s_online(tetno);
                    nexpts=length(x2s.ReceptiveFieldStimuli.EXPERIMENT);
                    expts_hoc=getinp('experiment numbers that are HOC experiments (standard or interleaved)','d',[1 nexpts],[1:nexpts]);
                case 4
                    % check whetehr x2s_chee present (Yunguo )
                    % filename=getinp('file and path','s',[],'../rfstim/data/L72/L7214/L7214_TT1_L7214btc_merged.mat');
                    [~, filename]=getinpq(dataInfo{ii}, 'fileName', 'file and path','s',[],'../data/mergedfiles/L7214_TT1_L7214btc_merged.mat');
                    x2s=getfield(load([dataInfo{ii}.filePath,filename]),'x2s_chee');
                    nexpts=length(x2s.ReceptiveFieldStimuli.EXPERIMENT);
                    expts_hoc = 1:nexpts;
                    % expts_hoc=getinp('experiment numbers that are HOC experiments (standard or interleaved)','d',[1 nexpts],[1:nexpts]);
                    % the following line commended and use the line after it: due to problem with L75 preparation
                    % [~, expts_hoc]=getinpq(dataInfo{ii}, 'exptNum', 'experiment numbers that are HOC experiments (standard or interleaved)','d',[1 nexpts], expts_hoc);
                    [~, expts_hoc]=getinpq(dataInfo{ii}, 'exptList', 'experiment numbers that are HOC experiments (standard or interleaved)','d',[1 nexpts], expts_hoc);
            end
            ncounters=length(x2s.ReceptiveFieldStimuli.EXPERIMENT(min(expts_hoc)).DATA.COUNTER);
            ts=cell(0);
            meta=cell(0);
            ou=cell(0);
            for iexpt = expts_hoc
                for icounter=1:ncounters
                    [ts{iexpt,icounter},meta{iexpt,icounter},ou{iexpt,icounter}]=tlsreadx_yy(x2s,setfields([],{'exptno','counterno'},{iexpt,icounter}));
                end
            end
            [~, saveFileOpt] = (getinpq(dataInfo{ii}, 'saveFile', '1 to save this file','d',[0 1],1));
            if saveFileOpt ==1;
                % matfilename=getinp('mat file name','s',[],'hocpilot1.mat');
                [~, matfilename] = getinpq(dataInfo{ii}, 'saveFileName', 'To save file', 's', [0 1], 'ts_export_complex.mat');
                
            end
        end
        %display some metadata about the experiments and number of counts, and select experiment and counters
        
        if (ichoice<=2)
            nexpts=size(ts,1);
            ncounters=size(ts,2);
            if ~exist('expts_hoc', 'var')
                expts_hoc=[1:nexpts];
            end
            for iexpt=expts_hoc
                ml=meta{iexpt,1}.PRESENTATION.STIMULI.MAPLIBRARY;
                mg=meta{iexpt,1}.PRESENTATION.STIMULI.GENERIC;
                mp=meta{iexpt,1}.PRESENTATION;
                mr=meta{iexpt,1}.PRESENTATION.RECEPTIVEFIELD;
                fprintf('expt %2.0f rad %5.2f ori %5.1f ctr=[%4.0f %4.0f] mapfile %s sz %4.0f stdv %2.0f [na nb]=[%4.0f %2.0f] repts %2.0f  on %3.0f off %3.0f\n',...
                    iexpt,mr.RADIUS.Value,mr.ORIENTATION.Value,mr.XPixelCenter,mr.YPixelCenter,...
                    ml.MAPFILENAMEEDIT.Value,ml.MAPSIZEEDIT.Value,ml.MAPSTDVEDIT.Value,mg.GENMAXNAEDIT.Value,mg.GENMAXNBEDIT.Value,...
                    mp.Repeats,mp.SEQUENCING.OnTimeMs,mp.SEQUENCING.OffTimeMs);
            end
            if (hoc_types{hoc_type}.interleave==0)
                % exptlist=getinp('experiment list (a set of non-interleaved HOC runs)','d',[min(expts_hoc) max(expts_hoc)],expts_hoc);
                % if multiple experiments exist, the loops are through
                % dataInfo, not via this the following line, instead, it is
                % via through multiple instance in dataInfo. Please see
                % dataInfo_auto_fun for further information.
                [~, exptlist]=getinpq(dataInfo{ii}, 'exptList', 'experiment list (a set of non-interleaved HOC runs)','d',[min(expts_hoc) max(expts_hoc)],expts_hoc);
            end
            if (hoc_types{hoc_type}.interleave==1)
                exptlist=[];
                while (length(exptlist)~=1)
                    % exptlist=getinp('experiment list (a single interleaved HOC run)','d',[min(expts_hoc) max(expts_hoc)],expts_hoc);
                    [~, exptlist]=getinpq(dataInfo{ii}, 'exptList', 'experiment list (a single interleaved HOC run)','d',[min(expts_hoc) max(expts_hoc)],expts_hoc);
                end
            end
            exptlist=intersect(exptlist,expts_hoc);
            for iexptptr=1:length(exptlist)
                iexpt=exptlist(iexptptr);
                ml=meta{iexpt,1}.PRESENTATION.STIMULI.MAPLIBRARY;
                mg=meta{iexpt,1}.PRESENTATION.STIMULI.GENERIC;
                mp=meta{iexpt,1}.PRESENTATION;
                mr=meta{iexpt,1}.PRESENTATION.RECEPTIVEFIELD;
                fprintf('expt %2.0f rad %5.2f ori %5.1f ctr=[%4.0f %4.0f] mapfile %s sz %4.0f stdv %2.0f [na nb]=[%4.0f %2.0f] repts %2.0f  on %3.0f off %3.0f\n',...
                    iexpt,mr.RADIUS.Value,mr.ORIENTATION.Value,mr.XPixelCenter,mr.YPixelCenter,...
                    ml.MAPFILENAMEEDIT.Value,ml.MAPSIZEEDIT.Value,ml.MAPSTDVEDIT.Value,mg.GENMAXNAEDIT.Value,mg.GENMAXNBEDIT.Value,...
                    mp.Repeats,mp.SEQUENCING.OnTimeMs,mp.SEQUENCING.OffTimeMs);
                for icounter=1:ncounters
                    countdata=x2s.ReceptiveFieldStimuli.EXPERIMENT(iexpt).DATA.COUNTER(icounter).content;
                    if (isnumeric(countdata))
                        ncounts=length(countdata);
                    else
                        ncounts=length(str2num(countdata));
                    end
                    fprintf('   counter %3.0f has %7.0f counts\n',icounter,ncounts);
                    clear countdata ncounts
                end
            end
            % ctrlist=getinp('counter list','d',[1 ncounters],[1:ncounters]);
            [~, ctrlist]=getinpq(dataInfo{ii}, 'counterList', 'counter list','d',[1 ncounters],[1:ncounters]);
        end
        %extract the map data
        if (ichoice<=3)
            hoc=cell(0);
            for iexptptr=1:length(exptlist)
                iexpt=exptlist(iexptptr);
                ml=meta{iexpt,1}.PRESENTATION.STIMULI.MAPLIBRARY;
                mlists=meta{iexpt,1}.PRESENTATION.STIMULI.LISTS;
                hoc{iexpt}.sequence=meta{iexpt,1}.sequence;
                fprintf('sequence table size:  %4.0f %4.0f\n',size(hoc{iexpt}.sequence));
                %sequencing gives indices into unique map list box and unique multiplier list box
                hoc{iexpt}.mapnames=css2strv(mlists.UNIQUEMAPLISTBOX.content);
                hoc{iexpt}.multipliers=xml2num(mlists.UNIQUEMULTIPLIERLISTBOX);
                hoc{iexpt}.orientations=xml2num(mlists.UNIQUEORIENTATIONLISTBOX);
                hoc{iexpt}.infix=ml.MAPFILENAMEEDIT.Value;
                %
                %   this construction of the name of the mat file works for hoclibs1 and hoclibs1i,
                %   which created random, even, odd, bright and dark triangle, and wye
                % fprintf('%d, %s\n', dataInfo{iexpt}.hocType,dataInfo{iexpt}.ProtocolName)
                if ~isempty(strfind(hoc{iexpt}.infix(1:end), '_m')) && ~isempty(strfind(hoc_types{hoc_type}.libstring, 'hoclibs'))
                    mapdataname=cat(2,hoc_types{hoc_type}.libstring, 'm_',hoc{iexpt}.infix(1:end),'.mat');fprintf('1. %s\n',mapdataname)
                else
                    mapdataname=cat(2,hoc_types{hoc_type}.libstring, hoc{iexpt}.infix(1:end),'.mat');  fprintf('2. %s\n',mapdataname)% hoclibs1i_m_reowky_m
                end
                % if hoc_type == 2, hoclibs1i_m_reowky_m.mat
                hoc_mapstruct=load(mapdataname);
                fprintf('file base specified in rfstim file is %s; file base found in retrieved hoc file is %s\n',...
                    ml.MAPFILENAMEEDIT.Value,hoc_mapstruct.woptsused.file_base);
                %
                %   Retrieve the map bits.
                %   hoc_mapstruct.maps is 3-d for non-interleaved, 4-d for interleaved
                [hoc{iexpt}.mapbits,hoc{iexpt}.results]=hoc_getmapbits(hoc{iexpt}.infix,hoc{iexpt}.mapnames,hoc_mapstruct);
                if (length(size(hoc_mapstruct.maps)))<4
                    ninterl=1;
                    ninterl_all=1;
                else
                    ninterl=size(hoc_mapstruct.maps,4);
                    if isfield(hoc_types{hoc_type},'ninterl')
                        ninterl=min(ninterl,hoc_types{hoc_type}.ninterl);
                    end
                    ninterl_all=ninterl+1; %the FIRST interleave will use all of the data; rest will be selective
                end
                %
            end %iexptptr
            %
            % set up a mapping from interleave list to plot position
            %
            plot_layout_type=hoc_types{hoc_type}.layout;
            plot_layout=[];
            plot_layout.pos=[];
            plot_layout.lab=cell(0);
            if strmatch(plot_layout_type,'btc')
                btc_dict=btc_define;
                %determine how many values of the texture parameters
                btc_nlevs=(ninterl_all-2)/10;
                btc_ncoords=length(btc_dict.codel);
                %
                btc_table=[];
                for i=1:length(hoc_mapstruct.woptsused.mopts)
                    btc_table=[btc_table;hoc_mapstruct.woptsused.mopts{i}.paramvals];
                end
                rowz=(btc_nlevs)/2+1;
                plot_layout.rows=1+btc_nlevs;
                plot_layout.cols=1+btc_ncoords; %need a col for all and for zero
                for i=1:length(exptlist)*ninterl_all
                    if (i==1)
                        plot_layout.pos(1,:)=[rowz,1];
                        plot_layout.lab{1}='all';
                    else
                        mi=hoc_mapstruct.mapsets(i-1);
                        plot_layout.lab{i}=strrep(hoc_mapstruct.labels(mi,:),'btc_','');
                        btc_paramvals=btc_table(i-1,:);
                        btc_nz=find(~(btc_paramvals==0)); %which is the nonzero parameter?
                        if isempty(btc_nz)
                            plot_layout.pos(i,:)=[rowz,2];
                        else
                            btc_nzv=btc_paramvals(btc_nz); %position of the nonzero btc coord
                            btc_range=max(abs(btc_table(:,btc_nz))); %assume positive and negative excursions
                            btc_row=btc_nlevs+1-round(btc_nlevs*(btc_nzv+btc_range)/(2*btc_range));
                            plot_layout.pos(i,:)=[btc_row,1+btc_nz];
                        end %isempty btc_nz
                    end
                end
            else %this handles reowky, rweowkyt, reowk, reo
                if isfield(hoc_mapstruct,'labels') %interleaved
                    plot_layout.rows=3;
                    plot_layout.cols=5;
                    plot_layout_table=[];
                    plot_layout_table.r=[2,2];
                    plot_layout_table.w=[1,2];
                    plot_layout_table.k=[3,2];
                    plot_layout_table.e=[1,3];
                    plot_layout_table.o=[3,3];
                    plot_layout_table.y=[1,4];
                    plot_layout_table.t=[1,5];
                    for i=1:length(exptlist)*ninterl_all
                        if (i==1)
                            plot_layout.pos(1,:)=[2,1];
                            plot_layout.lab{1}='all';
                        else
                            key=plot_layout_type(i-1);
                            plot_layout.lab{i}=cat(2,key,' (',hoc_mapstruct.labels(i-1,:),')');
                            plot_layout.pos(i,:)=plot_layout_table.(key);
                        end
                    end
                else %blocked
                    plot_layout.namelist={'rand','triw','trik','even','odd','wye'};
                    plot_layout.rows=1; %maximum number of repeats
                    plot_layout.cols=length(plot_layout.namelist)+1; %extra if mismatch
                    plot_layout.pos=zeros(0,2);
                    for i=1:length(exptlist)
                        %retrieve the map file base name used in each experiment
                        iexpt=exptlist(i);
                        mapdataname_temp=cat(2,hoc_types{hoc_type}.libstring,hoc{iexpt}.infix(1:end),'.mat');
                        filebase_iexpt=getfield(getfield(load(mapdataname_temp),'wopts'),'file_base');
                        icol=strmatch(filebase_iexpt,plot_layout.namelist,'exact');
                        if (icol==0)
                            icol=plot_layout.cols;
                            mname='etc';
                        else
                            mname=plot_layout.namelist{icol};
                        end
                        irow=1+sum(double(plot_layout.pos(:,2)==icol));
                        plot_layout.pos(i,:)=[irow icol];
                        plot_layout.lab{i}=cat(2,mname,sprintf('%1.0f (bl %1.0f)',irow,i));
                    end
                    plot_layout.rows=max(plot_layout.pos(:,1));
                    clear irow icol mname mapdataname_temp filebase_iexpt
                end
            end
            %add fields useful for tlsrast, tlspsth; note that there is no entry
            %for the "all" condition so subplotlist and sublabels start at entry 2
            plot_layout.subplots=[plot_layout.rows plot_layout.cols];
            plot_layout.sublabels=strvcat(plot_layout.lab);
            plot_layout.subplotlist=plot_layout.pos(1:end,2)+(plot_layout.pos(1:end,1)-1)*plot_layout.cols;
            if isfield(hoc_mapstruct,'labels') %remove the "all" plot if interleaved
                plot_layout.subplotlist=plot_layout.subplotlist(2:end);
                plot_layout.sublabels=plot_layout.sublabels(2:end,:);
            end
            fprintf('plot layout created.\n');
            %
            %make merged tlist structures, except if a blocked experiment
            for iexptptr=1:length(exptlist)
                iexpt=exptlist(iexptptr);
                nstims=size(hoc{iexpt}.mapbits,3);
                nrepts=size(hoc{iexpt}.sequence,2);
                fprintf(' experiment %3.0f has %4.0f stimuli and %4.0f repeats.  Now verifying on all requested channels\n',...
                    iexpt,nstims,nrepts);
                for ictrptr=1:length(ctrlist)
                    ictr=ctrlist(ictrptr);
                    tlists=ts{iexpt,ictr};
                    % verify that the number of maps specified by tlists and map list box agree
                    if ~(length(tlists.nsamps)==nstims)
                        error('number of stimuli based on tlists is %7.0f, based on map lists is %7.0f', ...
                            length(tlists.nsamps),nstims)
                    end
                    % verify that the number of repeats specified by tlists and map sequence agree
                    if ~(min(tlists.nsamps)==nrepts) || ~(max(tlists.nsamps)==nrepts)
                        fprintf('number of repeats based on tlists ranges from %7.0f to %7.0f, based on map lists is %7.0f', ...
                            min(tlists.nsamps), max(tlists.nsamps), nrepts)
                        fprintf('the number of repeats specified by tlists and map sequence agree does not agree, ignore ...\n');
                        return
                    end
                end %ictrptr
            end %iexptptr
        end
        %
        if (rept_list>0)
            fprintf('repetitions analyzed (nrepts_use) is restricted to the following\n')
            disp(rept_list)
        else
            fprintf('repetitions analyzed (nrepts_use) is unrestricted\n')
        end
        %
        %calculate one-stimulus-dur reverse correlation map without subsampling bins or merging responses
        %this approach only works if the stimulus duration is long
        %all spikes recorded during the stimulus are cross-correlated with the stimulus
        %mapbits are 0 and 1, but cross-correlation is done against -1 and 1
        %
        %repeats may be analyzed together since the data are already sorted into map-number order when read from open-gl
        %
        %  if pcanal>0, then calculations are also done with principal components
        %
        %   Normalization for number of repeats:
        %   The raw reverse correlation map (results_simple) ARE NOT normalized for the number of repeats
        %  there is no normalization since spikes are simply across trials into bincount
        %   The PC-based reverse correlation map (results_simple_pc) ARE normalized for the number of repeats
        %  the normalization happens when the PC's are calculated
        %
        % tres_nbins is number of time-resolved subintervals; 0 for none; n divides each
        % response into n sub-responses
        %
        if (ichoice<=4)
            results_simple=cell(0);
            results_simple_tres=cell(0);
            results_simple_pc=cell(0);
            %
            %create ts structures (for external use) combining across interleaves
            %and illustrate simple plots via tlsrast, tlspsth
            %
            ts_export_cond=cell(0); %ts_export_cond{iexpt,ictr} holds the spikes from each interleave, each kind of map separately
            ts_export=cell(0); %ts_export{iexpt,ictr} holds the spikes with each condition=pooled across all maps for an interleave
            for ictrptr=1:length(ctrlist)
                ictr=ctrlist(ictrptr);
                if (length(size(hoc_mapstruct.maps)))<4 %blocked
                    for interl=1:length(exptlist);
                        iexpt=exptlist(interl);
                        ts_export_cond{exptlist(1),ictr}{interl}=rmfield(ts{iexpt,ictr},'raw');
                    end
                    iexpt=exptlist(1);
                else %interleaved
                    for interl=1:ninterl
                        inlist=[interl:ninterl:length(ts{iexpt,ictr}.nsamps)];
                        ts_export_cond{iexpt,ictr}{interl}=rmfield(rmfield(ts{iexpt,ictr},'raw'),'data');
                        ts_export_cond{iexpt,ictr}{interl}.nsamps=ts{iexpt,ictr}.nsamps(inlist);
                        for icond=1:length(inlist)
                            ts_export_cond{iexpt,ictr}{interl}.data{1,icond}=ts{iexpt,ictr}.data{1,inlist(icond)};
                        end
                    end
                end
                %amalgamate each interleave (ts_export_cond) into a single condition within ts_export
                ts_export{iexpt,ictr}=rmfield(ts_export_cond{iexpt,ictr}{1},'data');
                ts_export{iexpt,ictr}.nsamps=[];
                ts_export{iexpt,ictr}.data=[];
                iexpt=exptlist(1); %if non-interleaved, use the slot for the first experiment
                for interl=1:length(ts_export_cond{iexpt,ictr})
                    ts_export{iexpt,ictr}.nsamps(1,interl)=sum(ts_export_cond{iexpt,ictr}{interl}.nsamps);
                    iptr=0;
                    for icond=1:length(ts_export_cond{iexpt,ictr}{interl}.nsamps) %here, each condition is a unique map
                        for isamp=1:ts_export_cond{iexpt,ictr}{interl}.nsamps(icond)
                            iptr=iptr+1;
                            ts_export{iexpt,ictr}.data{interl}{1,iptr}=ts_export_cond{iexpt,ictr}{interl}.data{icond}{isamp};
                        end
                    end
                end
                stimdur_sec=0.001*(meta{iexpt,1}.ontime+meta{iexpt,1}.offtime);
                %
                tlsrast(ts_export{iexpt,ictr},setfield(plot_layout,'tlim',[0 stimdur_sec]));
                set(gcf,'Position',[50 100 1100 600]);
                set(gcf,'NumberTitle','off');
                set(gcf,'Name',sprintf('rasters_Cluster_ctr_%2.0f',ictr));
                %
                tlspsth_yy(ts_export{iexpt,ictr},setfields(plot_layout,{'tlim','maxy'},{[0 stimdur_sec],25}));
                normalize_subplots();    % normalize the Y maximal value
                set(gcf,'Position',[50 100 1100 600]);
                set(gcf,'NumberTitle','off');
                set(gcf,'Name',sprintf('psth_Cluster_ctr_%2.0f',ictr));
            end %ictrptr
            %
            for ictrptr=1:length(ctrlist)
                ictr=ctrlist(ictrptr);
                maxscale=zeros(1+pcanal,1); %overall scale for this counter, across all expts; raw data then pcs
                %multiple loops:  inner is for tres_nbins, outer is for iei
                %two loops for iei: outer is iexptptr, inner is interl. Only one should be nontrivial
                iei_max=(length(exptlist))*ninterl_all;
                for iei_nt=1:iei_max*(1+tres_nbins);
                    iei=1+floor((iei_nt-1)/(1+tres_nbins));
                    tres_counter=mod(iei_nt-1,1+tres_nbins);
                    iexptptr=1+floor((iei-1)/ninterl_all); %iexptptr=iei if ninterl_all=1
                    interl=1+mod(iei-1,ninterl_all); %interl=ninterl_all if length(exptlist)=1
                    %  **NOTE that first interleave is ALL data, rest of the
                    %  interleaves are selective
                    %for iexptptr=1:length(exptlist) %first calculate across all experiments, then plot
                    iexpt=exptlist(iexptptr);
                    mapsize=size(hoc{iexpt}.mapbits,1);
                    nstims_full=size(hoc{iexpt}.mapbits,3);
                    nrepts=size(hoc{iexpt}.sequence,2);
                    nrepts_use=[1:nrepts];
                    if (rept_list>0)
                        nrepts_use=intersect(nrepts_use,rept_list);
                    end
                    stimdur_sec=0.001*(meta{iexpt,1}.ontime+meta{iexpt,1}.offtime);
                    if (tres_counter==0)
                        tres_lims=[0 stimdur_sec];
                    else
                        tres_lims=stimdur_sec*((tres_counter-1)/tres_nbins)+[0 stimdur_sec]/tres_nbins;
                    end
                    mapuse_lo=max(map_lo,1);
                    mapuse_hi=min(map_hi,mapsize);
                    %fprintf(' doing reverse correlation map for experiment %2.0f counter %2.0f interleave %2.0f tlims [%5.3f %5.3f] (tres_counter %3.0f)\n',...
                    %    iexpt,ictr,interl,tres_lims,tres_counter);
                    if any(mapuse_lo>mapuse_hi)
                        fprintf('map window is outside of map; cannot analyze.\n')
                        if (tres_counter==0)
                            results_simple{iexpt,ictr,interl}=[];
                            results_simple_pc{iexpt,ictr,interl}=[];
                        else
                            results_simple_tres{iexpt,ictr,interl}=[];
                            results_tres_pc{iexpt,ictr,interl}=[];
                        end
                    else
                        tlists=ts{iexpt,ictr};
                        %
                        %only include spikes within tres_lims
                        %note that tlsepoch subtracts tres_lims(1) from all spike times
                        %
                        if (tres_counter>0)
                            tlists=tlsepoch(tlists,tres_lims);
                        end
                        xcorinp_full=2*hoc{iexpt}.mapbits-1; %input to cross-correlate against
                        %do response based on counts of spikes in entire response
                        bincount_full=zeros(1,length(tlists.nsamps));
                        for istim=1:nstims_full
                            for irept=1:length(nrepts_use)
                                bincount_full(istim)=bincount_full(istim)+length(tlists.data{istim}{nrepts_use(irept)});
                            end
                        end
                        %now select based on interleave.  If interl=1,
                        %then binselect is the full set of bins, and
                        % xcorinp=xcorinp_full, bincount=bincount_full, nstims=nstims_full,
                        if (interl==1)
                            bin_select=[1:length(bincount_full)];
                        else
                            bin_select=(interl-1)+ninterl*[0:(length(bincount_full)/ninterl)-1]; %make it a column
                        end
                        %fprintf(' interl ninterl ninterl_all length(bin_select) min max : %4.0f %4.0f %4.0f %6.0f %5.0f %6.0f\n',...
                        %    interl,ninterl,ninterl_all,length(bin_select),min(bin_select),max(bin_select))
                        xcorinp=xcorinp_full(:,:,bin_select);
                        bincount=bincount_full(bin_select);
                        nstims=length(bin_select);
                        if (npoisson>0) && (ifmaps>0)
                            fprintf(' doing %1.0f Poisson resamples of simple calculation\n',npoisson);
                            xcormaps=zeros(1+mapuse_hi(1)-mapuse_lo(1),1+mapuse_hi(2)-mapuse_lo(2),npoisson);
                            for ipoisson=1:npoisson
                                bincountr=poissrnd(bincount); %poissonify
                                xcormaps(:,:,ipoisson)=hoc_revcor(xcorinp(mapuse_lo(1):mapuse_hi(1),mapuse_lo(2):mapuse_hi(2),:),bincountr(:),1);
                            end
                            if (tres_counter==0)
                                results_simple{iexpt,ictr,interl}.poisson=mapstats(xcormaps);
                            else
                                results_simple_tres{iexpt,ictr,interl}.poisson(tres_counter)=mapstats(xcormaps);
                            end
                            clear xcormaps ipoisson
                        end
                        if (nshuffle>0) && (ifmaps>0)
                            fprintf(' doing %1.0f shuffles of simple calculation\n',nshuffle);
                            xcormaps=zeros(1+mapuse_hi(1)-mapuse_lo(1),1+mapuse_hi(2)-mapuse_lo(2),nshuffle);
                            for ishuffle=1:nshuffle
                                bincountr=bincount(randperm(length(bincount))); %shuffle
                                xcormaps(:,:,ishuffle)=hoc_revcor(xcorinp(mapuse_lo(1):mapuse_hi(1),mapuse_lo(2):mapuse_hi(2),:),bincountr(:),1);
                                if (tres_counter==0)
                                    results_simple{iexpt,ictr,interl}.shuffle=mapstats(xcormaps);
                                else
                                    results_simple_tres{iexpt,ictr,interl}.shuffle(tres_counter)=mapstats(xcormaps);
                                end
                            end
                            clear xcormaps ishuffle
                        end
                        %rates=bincount./nrepts/stimdur_sec;
                        %calculate crosscorrelation, first converting maps from [0 1] to [-1 1]
                        if (ifmaps>0)
                            xcormap=hoc_revcor(xcorinp(mapuse_lo(1):mapuse_hi(1),mapuse_lo(2):mapuse_hi(2),:),bincount(:),1);
                            maxscale(1)=max(maxscale(1),max(abs(xcormap(:))));
                            if (tres_counter==0)
                                results_simple{iexpt,ictr,interl}.xcormap=xcormap;
                            else
                                results_simple_tres{iexpt,ictr,interl}.xcormap(:,:,tres_counter)=xcormap;
                            end
                        end
                        %use hoc_revcor but without mean subtracted to get the mean firing rate
                        if (tres_counter==0)
                            results_simple{iexpt,ictr,interl}.xcormean=hoc_revcor(ones(1,1,size(xcorinp,3)),bincount(:),1,setfield([],'submean',0));
                            results_simple{iexpt,ictr,interl}.nrepts=length(nrepts_use);
                            results_simple{iexpt,ictr,interl}.nrepts_list=nrepts_use;
                            results_simple{iexpt,ictr,interl}.stimdur_sec=stimdur_sec;
                            results_simple{iexpt,ictr,interl}.binwidth_sec=stimdur_sec;
                            results_simple{iexpt,ictr,interl}.analytic_stdv=sqrt(sum(bincount(:)))/length(bincount); %Poisson:  variance in each bin is bincount
                            results_simple{iexpt,ictr,interl}.units='spikes per bin per full-scale contrast [-1 to 1], not normalized for nrepts or binwidth';
                        else
                            results_simple_tres{iexpt,ictr,interl}.xcormean(1,tres_counter)=hoc_revcor(ones(1,1,size(xcorinp,3)),bincount(:),1,setfield([],'submean',0));
                            results_simple_tres{iexpt,ictr,interl}.nrepts=length(nrepts_use);
                            results_simple_tres{iexpt,ictr,interl}.nrepts_list=nrepts_use;
                            results_simple_tres{iexpt,ictr,interl}.stimdur_sec=stimdur_sec;
                            results_simple_tres{iexpt,ictr,interl}.binwidth_sec=stimdur_sec;
                            results_simple_tres{iexpt,ictr,interl}.analytic_stdv(1,tres_counter)=sqrt(sum(bincount(:)))/length(bincount); %Poisson:  variance in each bin is bincount
                            results_simple_tres{iexpt,ictr,interl}.units='spikes per bin per full-scale contrast [-1 to 1], not normalized for nrepts or binwidth';
                            results_simple_tres{iexpt,ictr,interl}.tres_lims(tres_counter,:)=tres_lims;
                        end
                        if (pcfilt>0) && (pcanal>0) && (tres_counter==0)
                            fprintf(' doing reverse correlation with pc filtering (%2.0f for filtering, %2.0f for used for maps)\n',pcfilt,pcanal);
                            %calculate pc's
                            for ipc=1:pcanal
                                %set up variables for tlsrespm
                                respm=cell(1);
                                respm{1}.type='pca';
                                respm{1}.pcatype='average'; %average the responses across runs and then calculate pca
                                respm{1}.npcreq=pcfilt; %total number of pcs to calculate
                                respm{1}.whichpc=ipc; %which one to calculate
                                respm{1}.bw=pcbin_sec; %binning resolution
                                respm{1}.tlim=[0 stimdur_sec]; %response duration
                                respm{1}.pcabrief=1; %save some memory
                                %
                                %
                                tsubset=tlssubs(tlists,nrepts_use); %extract desired repeats
                                pcaresults=getfield(tlsrespm(tsubset,respm),'respm');%calculate pca, and return the values in pcaresults.mean
                                %pcaresults=getfield(tlsrespm(tlists,respm),'respm');%calculate pca, and return the values in pcaresults.mean
                                results_simple_pc{iexpt,ictr,interl}.pcaresults(ipc)=pcaresults;
                                %calculate crosscorrelation, first converting maps from [0 1] to [-1 1]
                                if (ifmaps>0)
                                    xcormap=hoc_revcor(xcorinp(mapuse_lo(1):mapuse_hi(1),mapuse_lo(2):mapuse_hi(2),:),...
                                        (pcaresults{1}.mean(bin_select))',1);
                                    results_simple_pc{iexpt,ictr,interl}.xcormap_pc(:,:,ipc)=xcormap;
                                    maxscale(1+ipc)=max(maxscale(1+ipc),max(abs(xcormap(:))));
                                end
                            end %ipc
                            results_simple_pc{iexpt,ictr,interl}.nrepts=length(nrepts_use);
                            results_simple_pc{iexpt,ictr,interl}.nrepts_list=nrepts_use;
                            results_simple_pc{iexpt,ictr,interl}.stimdur_sec=stimdur_sec;
                            results_simple_pc{iexpt,ictr,interl}.binwidth_sec=stimdur_sec;
                            results_simple_pc{iexpt,ictr,interl}.units='PC value per bin per repeat per full-scale contrast [-1 to 1]';
                        end %pcanal>0
                    end %mapuse_lo>mapuse_hi
                end %iei_nt=iexptptr+interl+tres_bins
                maxscale(find(maxscale<=0))=1;
                %
                %two loops:  outer is iexptptr, inner is interl. Only one should be nontrivial
                %time-resolved maps not plotted
                %
                if (ifmaps > 0)
                    figure('Visible', figVisible)
                    % set(gcf, 'Visible', figVisible)
                    set(gcf,'Position',[50 100 1100 600]);
                    set(gcf,'NumberTitle','off');
                    set(gcf,'Name',sprintf('Cluster_ctr_%2.0f',ictr));
                    for iei=1:length(exptlist)*ninterl_all;
                        iexptptr=1+floor((iei-1)/ninterl_all); %iexptptr=iei if ninterl_all=1
                        interl=1+mod(iei-1,ninterl_all); %interl=ninterl_all if length(exptlist)=1
                        %  **NOTE that first interleave is ALL data, rest of the
                        %  interleaves are selective
                        %for iexptptr=1:length(exptlist) %first calculate across all experiments, then plot
                        iexpt=exptlist(iexptptr);
                        mapsize=size(hoc{iexpt}.mapbits,1);
                        nstims=size(hoc{iexpt}.mapbits,3);
                        nrepts=size(hoc{iexpt}.sequence,2);
                        nrepts_use=[1:nrepts];
                        if (rept_list>0) nrepts_use=intersect(nrepts_use,rept_list); end
                        stimdur_sec=0.001*(meta{iexpt,1}.ontime+meta{iexpt,1}.offtime);
                        mapuse_lo=max(map_lo,1);
                        mapuse_hi=min(map_hi,mapsize);
                        if any(mapuse_lo>mapuse_hi)
                            fprintf('map window is outside of map; cannot plot.\n')
                        else
                            tstring=sprintf('%s %4.2fs',hoc{iexpt}.infix,stimdur_sec);
                            subplot(1+pcanal,length(exptlist)*ninterl_all,iei,'align');
                            imagesc(mapuse_lo(2):mapuse_hi(2),mapuse_lo(1):mapuse_hi(1),...
                                results_simple{iexpt,ictr,interl}.xcormap,maxscale(1)*[-1 1]);
                            axis equal; axis tight;
                            %labelling
                            if (iexpt==min(exptlist))
                                ylabel('row');
                            end
                            xlabel(cat(2,'col ,',tstring));
                            if (ninterl_all==1)
                                tistring=sprintf('expt %2.0f ctr %2.0f',iexpt,ictr);
                            else
                                tistring=sprintf('expt %2.0f(%2.0f) ctr %2.0f',iexpt,interl-1,ictr);
                            end
                            if (rept_list>0)
                                tistring=cat(2,tistring,' rept: ',sprintf(' %1.0f',rept_list));
                            end
                            title(tistring);
                            %plot pc maps
                            if (pcanal>0) && (pcfilt>0)
                                for ipc=1:pcanal
                                    subplot(1+pcanal,length(exptlist)*ninterl_all,iei+length(exptlist)*ninterl_all*ipc,'align');
                                    imagesc(mapuse_lo(2):mapuse_hi(2),mapuse_lo(1):mapuse_hi(1),...
                                        results_simple_pc{iexpt,ictr,interl}.xcormap_pc(:,:,ipc),maxscale(1+ipc)*[-1 1]);
                                    axis equal; axis tight;
                                    %labelling
                                    if (iexpt==min(exptlist))
                                        ylabel(sprintf('row pc%1.0f',ipc))
                                    end
                                end
                            end %pcanal & pcfilt
                        end %mapuse_lo>mapuse_hi
                    end %iexptptr+iei
                    if (pcanal>0) && (pcfilt>0)
                        figure('Visible', figVisible)
                        % set(gcf, 'Visible', figVisible)
                        set(gcf,'Position',[50 100 1100 600]);
                        set(gcf,'NumberTitle','off');
                        set(gcf,'Name',sprintf('pcs_for_Cluster_ctr_%2.0f',ictr));
                        %two loops:  outer is iexptptr, inner is interl. Only one should be nontrivial
                        for iei=1:length(exptlist)*ninterl_all;
                            iexptptr=1+floor((iei-1)/ninterl_all); %iexptptr=iei if ninterl_all=1
                            interl=1+mod(iei-1,ninterl_all); %interl=ninterl_all if length(exptlist)=1
                            %  **NOTE that first interleave is ALL data, rest of the
                            %  interleaves are selective
                            %for iexptptr=1:length(exptlist)
                            iexpt=exptlist(iexptptr);
                            if ~isempty(results_simple_pc{iexpt,ictr,interl})
                                tstring=sprintf('%s %4.2fs',hoc{iexpt}.infix,stimdur_sec);
                                subplot(2,length(exptlist)*ninterl_all,iei,'align');
                                svecs=results_simple_pc{iexpt,ictr,interl}.pcaresults{1}.svecs;
                                plot(pcbin_ms*[1:size(svecs,1)],svecs,'LineWidth',2);
                                title(tstring);
                                xlabel('t (sec)');
                                set(gca,'XLim',[0 stimdur_sec]*1000);
                                set(gca,'YLim',[-1 1]);
                                %
                                fvunex=results_simple_pc{iexpt,ictr,interl}.pcaresults{1}.fvunex;
                                eivals=results_simple_pc{iexpt,ictr,interl}.pcaresults{1}.eigs;
                                if (max(eivals)>0)
                                    subplot(2,length(exptlist)*ninterl_all,iei+length(exptlist)*ninterl_all,'align');
                                    plot(1:length(fvunex),fvunex,'k','LineWidth',2);hold on;
                                    plot(1:length(fvunex),eivals/max(eivals),'r','LineWidth',2);hold on;
                                    xlabel('n')
                                    if (iexpt==min(exptlist))
                                        legend('unexpl var','rel eival','Location','best')
                                    end
                                    set(gca,'XLim',[0 length(fvunex)]);
                                    set(gca,'YLim',[0 1]);
                                end
                            end
                        end %iei=iexptptr+interl
                    end %pcanal>0 &pcfilt>0
                end %ifmaps
                %
                % plot time-resolved data
                %
                if (tres_nbins>0)
                    figure('Visible', figVisible)
                    % set(gcf, 'Visible', figVisible)
                    set(gcf,'Position',[50 100 1100 800]);
                    set(gcf,'NumberTitle','off');
                    set(gcf,'Name',sprintf('timeResolved_Cluster_ctr_%2.0f',ictr));
                    for iei=1:length(exptlist)*ninterl_all;
                        iexptptr=1+floor((iei-1)/ninterl_all); %iexptptr=iei if ninterl_all=1
                        interl=1+mod(iei-1,ninterl_all); %interl=ninterl_all if length(exptlist)=1
                        %  **NOTE that first interleave is ALL data, rest of the
                        %  interleaves are selective
                        %for iexptptr=1:length(exptlist) %first calculate across all experiments, then plot
                        iexpt=exptlist(iexptptr);
                        mapsize=size(hoc{iexpt}.mapbits,1);
                        nstims=size(hoc{iexpt}.mapbits,3);
                        nrepts=size(hoc{iexpt}.sequence,2);
                        nrepts_use=[1:nrepts];
                        if (rept_list>0) nrepts_use=intersect(nrepts_use,rept_list); end
                        stimdur_sec=0.001*(meta{iexpt,1}.ontime+meta{iexpt,1}.offtime);
                        tvals=stimdur_sec*([1:tres_nbins]-0.5)/tres_nbins;
                        counts_to_rate=length(nrepts_use)*(stimdur_sec/tres_nbins);
                        iplotpos=plot_layout.cols*(plot_layout.pos(interl,1)-1)+plot_layout.pos(interl,2);
                        subplot(plot_layout.rows,plot_layout.cols,iplotpos);
                        %plot with error bars based on Poisson counts across trials
                        for ieb95=-1:1
                            yplot=results_simple_tres{iexpt,ictr,interl}.xcormean+ieb95*2*results_simple_tres{iexpt,ictr,interl}.analytic_stdv;
                            plot(tvals,yplot/counts_to_rate,'k');hold on;
                        end
                        if (interl>2) %plot the "rand" for comparison
                            for ieb95=-1:1
                                yplot=results_simple_tres{iexpt,ictr,2}.xcormean+ieb95*2*results_simple_tres{iexpt,ictr,2}.analytic_stdv;
                                plot(tvals,yplot/counts_to_rate','r');hold on;
                            end
                        end
                        set(gca,'FontSize',7);
                        set(gca,'XLim',[0 stimdur_sec]);
                        if plot_layout.pos(interl,1)==max(plot_layout.pos(:,1))
                            set(gca,'XTick',stimdur_sec*[0 0.5 1]);
                            xlabel('T');
                        end
                        if plot_layout.pos(interl,2)==min(plot_layout.pos(:,2));
                            ylabel('rate');
                        else
                            set(gca,'YTick',[]);
                        end
                        ht=title(plot_layout.lab{iei});
                    end %iei
                    %uniformize vertical scales
                    hsubplots=get(gcf,'Children');
                    rmax=0;
                    for ip=1:length(hsubplots)
                        rmax=max(rmax,max(get(hsubplots(ip),'YLim')));
                    end
                    for ip=1:length(hsubplots)
                        set(hsubplots(ip),'YLim',[0 rmax]);
                    end
                    %
                    %plot time-resolved maps if available
                    %
                    if (ifmaps>0)
                        rmax=0;
                        for iei=1:length(exptlist)*ninterl_all;
                            iexptptr=1+floor((iei-1)/ninterl_all); %iexptptr=iei if ninterl_all=1
                            interl=1+mod(iei-1,ninterl_all); %interl=ninterl_all if length(exptlist)=1
                            rmax=max(rmax,max(abs(results_simple_tres{iexpt,ictr,interl}.xcormap(:))));
                        end
                        for iei=1:length(exptlist)*ninterl_all;
                            iexptptr=1+floor((iei-1)/ninterl_all); %iexptptr=iei if ninterl_all=1
                            interl=1+mod(iei-1,ninterl_all); %interl=ninterl_all if length(exptlist)=1
                            %
                            figure('Visible', figVisible)
                            %set(gcf, 'Visible', figVisible)
                            nstring=sprintf('tres maps, ctr %2.0f, interl %2.0f %s',ictr,interl,plot_layout.lab{interl});
                            tstring=sprintf('%s %4.2fs',hoc{iexpt}.infix,stimdur_sec);
                            set(gcf,'Position',[50 100 1100 800]);
                            set(gcf,'NumberTitle','off');
                            set(gcf,'Name',cat(2,'tres_maps',nstring));
                            [nr_map,nc_map]=nicesubp(tres_nbins);
                            %
                            iexpt=exptlist(iexptptr);
                            mapsize=size(hoc{iexpt}.mapbits,1);
                            nstims=size(hoc{iexpt}.mapbits,3);
                            nrepts=size(hoc{iexpt}.sequence,2);
                            nrepts_use=[1:nrepts];
                            if (rept_list>0) nrepts_use=intersect(nrepts_use,rept_list); end
                            stimdur_sec=0.001*(meta{iexpt,1}.ontime+meta{iexpt,1}.offtime);
                            mapuse_lo=max(map_lo,1);
                            mapuse_hi=min(map_hi,mapsize);
                            if any(mapuse_lo>mapuse_hi)
                                fprintf('map window is outside of map; cannot plot.\n')
                            else
                                for tres_counter=1:tres_nbins
                                    subplot(nr_map,nc_map,tres_counter);
                                    imagesc(results_simple_tres{iexpt,ictr,interl}.xcormap(:,:,tres_counter),rmax*[-1 1]);
                                    axis equal;
                                    axis tight;
                                    if (tres_counter==1)
                                        ht=title(nstring);
                                        set(ht,'FontSize',7);
                                    end
                                    xlabel(sprintf('T: %5.2f',stimdur_sec*tres_counter/tres_nbins),'FontSize',7);
                                end
                            end
                        end %iei
                    end %ifmaps
                end %tres_bin
            end %ictrptr
        end
        %
        % calculate reverse correlation by subsampling bins and merging responses
        %
        % the spike data are "unscrambled" into the order of the unique stimuli, and must be re-ordered
        % into the (randomized) order in which the stimuli were presented, so that the lags make sense
        %
        % each repeat has to be analyzed separately since the maps may be in a different order
        %
        %   These maps (results_revcor) ARE normalized for the number of repeats --
        %   since hoc_revcor considers each presentation on each repeat to be a separate stimulus
        if (ichoice<=5) & (hoc_types{hoc_type}.interleave==0)
            results_revcor=cell(0);
            for iexptptr=1:length(exptlist)
                iexpt=exptlist(iexptptr);
                mapsize=size(hoc{iexpt}.mapbits,1);
                nstims=size(hoc{iexpt}.mapbits,3);
                nrepts=size(hoc{iexpt}.sequence,2);
                nrepts_use=[1:nrepts];
                if (rept_list>0) nrepts_use=intersect(nrepts_use,rept_list); end
                stimdur_sec=0.001*(meta{iexpt,1}.ontime+meta{iexpt,1}.offtime);
                nframes_per_stim_dur=stimdur_sec*meta{iexpt,1}.PRESENTATION.MONITOR.HzRefreshRate;
                stim_abw=stimdur_sec/abdur_sec;
                mapuse_lo=max(map_lo,1);
                mapuse_hi=min(map_hi,mapsize);
                fprintf(' doing temporal reverse correlation map for experiment %2.0f\n',iexpt);
                fprintf('expt %2.0f: %2.0f repts (%6.3f sec each), monitor frames per stimulus: %2.0f (%6.3f sec), analysis bins per stimulus: %2.0f (%6.3f sec)\n',...
                    iexpt,nrepts,nstims*stimdur_sec,nframes_per_stim_dur,stimdur_sec,stim_abw,abdur_sec);
                if ~(round(stim_abw)==stim_abw)
                    fprintf(' stimulus duration (%7.4f sec) must be a multiple of analysis bin %7.4f (sec)\n',stimdur_sec,abdur_sec)
                    fprintf(' experiment will not be processed by binned reverse correlation.\n');
                elseif any(mapuse_lo>mapuse_hi)
                    fprintf('map window is outside of map; cannot analyze.\n')
                else
                    % extract the stimulus sequence for each repetition
                    stimseq_01=cell(0);
                    for irept=1:length(nrepts_use)
                        %put the maps in the correct order, restrict to desired window, and replicate once for each analysis bin
                        stimseq_01{irept}=repblk(hoc{iexpt}.mapbits(mapuse_lo(1):mapuse_hi(1),mapuse_lo(2):mapuse_hi(2),...
                            1+hoc{iexpt}.sequence(:,nrepts_use(irept))),[1 1 stim_abw]);
                    end %irept
                    %concatenate the responses into a column vector, one for each repeat
                    respconcat=cell(0);
                    respbins=cell(0);
                    for ictrptr=1:length(ctrlist)
                        ictr=ctrlist(ictrptr);
                        tlists=ts{iexpt,ictr};
                        for irept=1:length(nrepts_use)
                            respconcat{irept}=[];
                            respbins{irept}=[];
                            for istim=1:nstims
                                respseg=tlists.data{1+hoc{iexpt}.sequence(istim,nrepts_use(irept))}{nrepts_use(irept)}; %pull out the correct response, based on the random presentation order
                                respconcat{irept}=[respconcat{irept}; (istim-1)*stimdur_sec+respseg]; %add a temporal offset
                            end %istim
                            %apply a time shift for debugging purposes
                            if ~(toff_debug==0)
                                respconcat{irept}=mod(respconcat{irept}-toff_debug,nstims*stimdur_sec);
                                fprintf(' debugging offset of %5.3f sec applied.\n',toff_debug);
                            end
                            respconcat{irept}=sort(respconcat{irept}); %make sure they are in ascending order
                            if length(respconcat{irept})>0
                                fprintf(' counter %2.0f repeat %2.0f has %7.0f spike times in [%7.4f %7.4f] sec\n',...
                                    ictr,irept,length(respconcat{irept}),min(respconcat{irept}),max(respconcat{irept}));
                            else
                                fprintf(' counter %2.0f repeat %2.0f has %7.0f spike times\n',...
                                    ictr,irept,length(respconcat{irept}));
                            end
                            if ~isempty(respconcat{irept})
                                respbins{irept}=histc(respconcat{irept},abdur_sec*[0:stim_abw*nstims-1]);
                            else
                                respbins{irept}=zeros(size([0:stim_abw*nstims-1]));
                            end
                            respbins{irept}=respbins{irept}(:); %(:) is to ensure it is a column
                        end %irept
                        %
                        xcormap=zeros([mapuse_hi-mapuse_lo+1 nlags_ab]);
                        fok=[];
                        for irept=1:length(nrepts_use)
                            xcorvals=hoc_revcor(2*stimseq_01{irept}-1,respbins{irept},nlags_ab);
                            %multiply by stim_abw since hoc_revcor divides by size(stimseq,3),
                            %but this is oversampled by a factor of stim_abw
                            xcormap=xcormap+stim_abw*xcorvals;
                            fok.kernels_repts(:,:,irept)=stim_abw*reshape(xcorvals,prod(mapuse_hi-mapuse_lo+1),size(xcormap,3));
                        end %irept
                        xcormap=xcormap/length(nrepts_use);
                        fok.kernels=reshape(xcormap,prod(mapuse_hi-mapuse_lo+1),nlags_ab); %this should be the average of fok.kernels_repts across repeats
                        if (max(abs(xcormap(:))))==0
                            xcormap=ones(size(xcormap));
                        end
                        %plot as color maps
                        figure('Visible', figVisible)
                        % set(gcf, 'Visible', figVisible)
                        tstring=fprintf('expt%2.0f %s fra=%4.2fs ctr%2.0f\n',iexpt,hoc{iexpt}.infix,stimdur_sec,ictr);
                        if ~(toff_debug==0)
                            tstring=cat(2,tstring, fprintf('debug offset %7.4f\n',toff_debug));
                        end
                        set(gcf,'Position',[50 100 1000 600]);
                        set(gcf,'NumberTitle','off');
                        set(gcf,'Name',cat(2,'spatial_',tstring));
                        [abw_nr,abw_nc]=nicesubp(nlags_ab);
                        for islice=1:nlags_ab
                            subplot(abw_nr,abw_nc,islice,'align');
                            imagesc(mapuse_lo(2):mapuse_hi(2),mapuse_lo(1):mapuse_hi(1),xcormap(:,:,islice),max(abs(xcormap(:)))*[-1 1]);
                            axis equal; axis tight;
                            xlabel(sprintf('col, lag %2.0f * %3.0f ms',islice,1000*abdur_sec));
                            ylabel('row');
                            if (islice==1) title(tstring); end
                        end
                        %plot as time courses
                        fok.tbase_sec=[0:nlags_ab-1]*abdur_sec;
                        fok_meta.msqregs=(mapuse_hi-mapuse_lo+1);
                        fok_opts=[];
                        fok_opts.plotid=tstring;
                        fok_opts.ordering='matrix';
                        if (iftemp>0) & (nlags_ab>1)
                            tlsreadxm_fokplot(fok,fok_meta,fok_opts);
                            set(gcf,'NumberTitle','off');
                            set(gcf,'Name',cat(2,'temporal: ',tstring));
                            tlsreadxm_fokplot(fok,fok_meta,setfield(fok_opts,'plot_ir',1));
                            set(gcf,'NumberTitle','off');
                            set(gcf,'Name',cat(2,'temp_indiv_',tstring));
                        end
                        %
                        results_revcor{iexpt,ictr}.nrepts_use=nrepts_use;
                        results_revcor{iexpt,ictr}.stimdur_sec=stimdur_sec;
                        results_revcor{iexpt,ictr}.analysis_bin_dur_sec=abdur_sec;
                        results_revcor{iexpt,ictr}.toff_debug=toff_debug;
                        results_revcor{iexpt,ictr}.xcormap=xcormap;
                        results_revcor{iexpt,ictr}.fok=fok;
                        results_revcor{iexpt,ictr}.fok_meta=fok_meta;
                        results_revcor{iexpt,ictr}.fok_opts=fok_opts;
                        results_revcor{iexpt,ictr}.units='spikes per bin per repeat per full-scale contrast [-1 to 1], not normalized for binwidth';
                    end %ictrptr
                end %ifok
            end %iexptptr
        end
        %
        % do a regression
        %
        % the spike data are "unscrambled" into the order of the unique stimuli, and must be re-ordered
        % into the (randomized) order in which the stimuli were presented, so that the lags make sense
        %
        % each repeat has to be analyzed separately since the maps may be in a different order
        %
        %   These maps (results_regress) ARE normalized for the number of repeats --
        %   since regression considers each presentation on each repeat to be a separate stimulus
        %
        if (ichoice<=6) & ifreg & (hoc_types{hoc_type}.interleave==0)
            results_regress=cell(0);
            for iexptptr=1:length(exptlist)
                iexpt=exptlist(iexptptr);
                mapsize=size(hoc{iexpt}.mapbits,1);
                nstims=size(hoc{iexpt}.mapbits,3);
                nrepts=size(hoc{iexpt}.sequence,2);
                nrepts_use=[1:nrepts];
                if (rept_list>0) nrepts_use=intersect(nrepts_use,rept_list); end
                stimdur_sec=0.001*(meta{iexpt,1}.ontime+meta{iexpt,1}.offtime);
                nframes_per_stim_dur=stimdur_sec*meta{iexpt,1}.PRESENTATION.MONITOR.HzRefreshRate;
                stim_abw=stimdur_sec/abdur_sec;
                mapuse_lo=max(map_lo,1);
                mapuse_hi=min(map_hi,mapsize);
                fprintf(' doing regressions for experiment %2.0f\n',iexpt);
                fprintf('expt %2.0f: %2.0f repts (%6.3f sec each), monitor frames per stimulus: %2.0f (%6.3f sec), analysis bins per stimulus: %2.0f (%6.3f sec)\n',...
                    iexpt,nrepts,nstims*stimdur_sec,nframes_per_stim_dur,stimdur_sec,stim_abw,abdur_sec);
                if ~(round(stim_abw)==stim_abw)
                    fprintf(' stimulus duration (%7.4f sec) must be a multiple of analysis bin %7.4f (sec)\n',stimdur_sec,abdur_sec)
                    fprintf(' experiment will not be processed by binned reverse correlation.\n');
                elseif any(mapuse_lo>mapuse_hi)
                    fprintf('map window is outside of map; cannot analyze.\n')
                else
                    %number of analysis bins, reduced by a few lags so that there is always some data at the requested lag
                    nbins_trunc=nstims*stim_abw-nlags_ab+1;
                    nxy=prod(mapuse_hi-mapuse_lo+1);
                    nxyt=prod(mapuse_hi-mapuse_lo+1)*nlags_ab;
                    %
                    fprintf(' requested analysis: %5.0f kernel values (%3.0f rows x %3.0f cols x %3.0f lags), regressor length: %7.0f\n',...
                        nxyt,mapuse_hi-mapuse_lo+1,nlags_ab,nrepts*nbins_trunc);
                    % extract the stimulus sequence for each repetition
                    stimseq_01=cell(0);
                    for irept=1:length(nrepts_use)
                        %put the maps in the correct order, restrict to desired window, and replicate once for each analysis bin
                        stimseq_01{irept}=int8(repblk(hoc{iexpt}.mapbits(mapuse_lo(1):mapuse_hi(1),mapuse_lo(2):mapuse_hi(2),...
                            1+hoc{iexpt}.sequence(:,nrepts_use(irept))),[1 1 stim_abw]));
                    end %irept
                    regressors=int8(zeros(nxyt,length(nrepts_use)*nbins_trunc));
                    %d1 is row, then column, then time lag; d2 is the map sequence, with each "repeat" concatenated
                    for islice=1:nlags_ab
                        for irept=1:length(nrepts_use)
                            xcorinp=2*stimseq_01{nrepts_use(irept)}(:,:,nlags_ab+1-islice:end+1-islice)-1; %lag it
                            regressors((islice-1)*nxy+[1:nxy],(irept-1)*nbins_trunc+[1:nbins_trunc])=...
                                reshape(xcorinp,prod(mapuse_hi-mapuse_lo+1),nstims*stim_abw-nlags_ab+1);
                        end %irept
                    end %islice
                    regressors=double(regressors)-repmat(mean(double(regressors),2),1,size(regressors,2));
                    fprintf(' regressor matrix made; size is %5.0f x %5.0f\n',size(regressors));
                    regsq=regressors*regressors';
                    dlarge=eigs(regsq,1,'LM',setfields([],{'issym','disp'},{1,0}));
                    dsmall=eigs(regsq,1,'SM',setfields([],{'issym','disp'},{1,0}));
                    fprintf('largest eig %15.7f smallest eig %15.7f ratio %15.7f\n',dlarge,dsmall,dlarge/dsmall);
                    clear  dsmall dlarge regsq
                    %concatenate the responses into a column vector, one for each repeat
                    respconcat=cell(0);
                    for ictrptr=1:length(ctrlist)
                        ictr=ctrlist(ictrptr);
                        tlists=ts{iexpt,ictr};
                        responses=[];
                        for irept=1:length(nrepts_use)
                            respconcat{irept}=[];
                            respbins{irept}=[];
                            for istim=1:nstims
                                respseg=tlists.data{1+hoc{iexpt}.sequence(istim,nrepts_use(irept))}{nrepts_use(irept)}; %pull out the correct response, based on the random presentation order
                                respconcat{irept}=[respconcat{irept}; (istim-1)*stimdur_sec+respseg]; %add a temporal offset
                            end %istim
                            respconcat{irept}=sort(respconcat{irept}); %make sure they are in ascending order
                            fprintf(' counter %2.0f repeat %2.0f has %7.0f spike times in [%7.4f %7.4f] sec\n',...
                                ictr,irept,length(respconcat{irept}),min(respconcat{irept}),max(respconcat{irept}));
                            respbins{irept}=histc(respconcat{irept},abdur_sec*[0:stim_abw*nstims-1]);
                            %drop off the initial bins because there are no stimuli at the lagged times
                            responses=[responses;respbins{irept}(nlags_ab:end)];
                        end %irept
                        fprintf(' response vector made for counter %2.0f, size is %5.0f x %5.0f\n',ictr,size(responses));
                        %do the regression
                        %
                        B = regress(responses-mean(responses),double(regressors'));
                        fprintf('regression done.\');
                        %
                        xcormap=reshape(B,[mapuse_hi-mapuse_lo+1 nlags_ab]);
                        if (max(abs(xcormap(:))))==0
                            xcormap=ones(size(xcormap));
                        end
                        %plot as color maps
                        figure('Visible', figVisible)
                        % set(gcf, 'Visible', figVisible)
                        tstring=sprintf('expt%2.0f %s fra=%4.2fs ctr%2.0f',iexpt,hoc{iexpt}.infix,stimdur_sec,ictr);
                        set(gcf,'Position',[50 100 1000 600]);
                        set(gcf,'NumberTitle','off');
                        set(gcf,'Name',cat(2,'sp_regress_',tstring));
                        [abw_nr,abw_nc]=nicesubp(nlags_ab);
                        for islice=1:nlags_ab
                            subplot(abw_nr,abw_nc,islice,'align');
                            imagesc(mapuse_lo(2):mapuse_hi(2),mapuse_lo(1):mapuse_hi(1),xcormap(:,:,islice),max(abs(xcormap(:)))*[-1 1]);
                            axis equal; axis tight;
                            xlabel(sprintf('col, lag %2.0f * %3.0f ms',islice,1000*abdur_sec));
                            ylabel('row');
                            if (islice==1) title(tstring); end
                        end
                        %plot as time courses
                        fok.tbase_sec=[0:nlags_ab-1]*abdur_sec;
                        fok.kernels=reshape(xcormap,prod(mapuse_hi-mapuse_lo+1),nlags_ab);
                        fok_meta.msqregs=(mapuse_hi-mapuse_lo+1);
                        fok_opts=[];
                        fok_opts.plotid=tstring;
                        fok_opts.ordering='matrix';
                        if (iftemp>0) && (nlags_ab>1)
                            tlsreadxm_fokplot(fok,fok_meta,fok_opts);
                        end
                        set(gcf,'NumberTitle','off');
                        set(gcf,'Name',cat(2,'te_regress_',tstring));
                        %
                        results_regress{iexpt,ictr}.nrepts_use=nrepts_use;
                        results_regress{iexpt,ictr}.stimdur_sec=stimdur_sec;
                        results_regress{iexpt,ictr}.analysis_bin_dur_sec=abdur_sec;
                        results_regress{iexpt,ictr}.regressmap=xcormap;
                        results_regress{iexpt,ictr}.fok_meta=fok_meta;
                        results_regress{iexpt,ictr}.fok_opts=fok_opts;
                    end %ictrptr
                end %ifok
            end %iexptptr
        end        
        
        if ~exist(dataInfo{ii}.shortFileName,'dir')
            mkdir(dataInfo{ii}.shortFileName)
        end
        
        % dataInfo for the particular experiment:
        dataInfo_exp = dataInfo{ii};
        %% to save figures, results, and clean the workspace for the nex session.        
        save(matfilename, 'ts_export','ts_export_cond', 'meta', 'dataInfo_exp');   % YY
        % SAVE FIGURES
        cd(dataInfo{ii}.shortFileName)  % go to subdirectory
        save_all_figures(dataInfo{ii}.shortFileName);
        cd ..
        close all;
        
        clear respconcat respbins
        clear ifok ictrptr iexptptr ictr tstring islice irept
        % clear iexpt
        clear mapsize nstims nrepts nrepts_use stimdur_sec nframes_per_stim_dur stim_abw abdur_sec nlags_ab
        clear mg ml mlists mp mr
        clear abw_nr abw_nc ichoice_def icounter idim istim k bincount
        clear dimname ncounters nexpts ichoice
        clear xcorinp xcormap xcorvals stimseq_01
        clear respseg respvals rates
    else
        fprintf('The calculation has been done, see: %s.\n', dataInfo{ii}.saveFileName);
    end
end
