# Supplementary material for: Visual processing of informative multipoint correlations arises primarily in V2
Source: eLife. 2015 Apr 27;4:e06604. doi: 10.7554/eLife.06604 (PMC4426555; doi:10.7554/eLife.06604)
Supplement: Source code 1. — Custom software written in MATLAB. All computations were done with custom software written in MATLAB (The MathWorks, Inc. MA). In Source code 1, we provide the source code we used for smoothed firing rate computations, computation of the MCDI, statistics, and plotting. Note, though, that much of this code is tied to the specifics of our file formats, naming conventions, etc., and that locfit, used for smoothed firing rate computations, should be downloaded from http://cran.r-project.org/web/packages/locfit/index.html, and compiled for the target system. As mentioned above, spike-sorting was done with Klustakwik and Klusters; these packages can be downloaded from http://klustakwik.sourceforge.net/ (Klustakwik) and http://neurosuite.sourceforge.net/ (Klusters), and then compiled for the target system. Source code 1 is also held on figshare under doi: 10.6084/m9.figshare.1409463. DOI: http://dx.doi.org/10.7554/eLife.06604.006 [file elife06604s001.zip › hocbtc_explists_rates.m]

function hocbtc_explists_rates(prep, sites)
%  hocbtc_explists_rates(prep, sites, recalculation)
%    calculate the rates for neurons collection using hoc or btc stimuli.
% input:  prep      cell array of list of preparations
%         sites     site or sites of the recordings. It is in column string array:
%                   ['01'; '02'; 03'], for instance.
% Example:
%                   hocbtc_explists_rates({'L71'})
%                   hocbtc_explists_rates({'L71'}, ['01'; '02'; '03'])
% output:   output are files that contains the rate estimation of the
% neurons
%
% Calculate the rate estimation based on ts_export.
% this file can start at ANY time. It will looking for file name that
% contains the rate estimation. If the file exist, then it will not
% recalculate the rate again.
% hocbtc_explists_rates.m
%
% Updates:
%
%  Feb 14, 2012
%  add site input, that enable the calculation on the specific site(s) of
%  the recording.
%
%  Feb 15, 2012
%   use subfunction (nested function) to pick up site and preparation
%
%   Yunguo Yu
% Weill Medical College of Cornell University
% Date: August 22, 2011

dataPath_source = '/home/jdv/Data/ProcessedData';
dataPath_save = '/home/ygyu/data/ProcessedData';
listPrep = dir([dataPath_source, filesep, 'L*']);
listPrep = flipud(listPrep); % put the latest experiment on 1st.

%%
if exist('prep', 'var')   % if speceify the preparation(s), then, just do the list of preparations.
    [listPrep] = pick_prep(listPrep);
end

% if nargin < 3
%     recalculation = 0;
% end
% if isempty(recalculation)
%     recalculation = 0;
% end
% log the process
xdate = date;
idx_date = regexp(xdate, '-', 'start');
xdate(idx_date) = '_';
fid_log_rate = fopen(['/home/ygyu/data/log/data_log_hocbtc_rates_',xdate, num2str(round(now)), '.txt'], 'a');
fprintf(fid_log_rate, '**************************\n%s\n\n', date);
%
for iprep = 1:length(listPrep);
    sitesinPrep = dir([dataPath_source, filesep, listPrep(iprep).name, filesep, 'L*']);
    %% specific site(s)
    if exist('sites', 'var')             % specific site(s)
        % if isempty(sites)
            sitesinPrep = pick_sites(sitesinPrep);
        % end
    end
    
    if ~isempty(sitesinPrep)
        for jsite = 1:length(sitesinPrep)
            % find data source
            fprintf(fid_log_rate, '\n%s\n', sitesinPrep(jsite).name);
            dpath_source = [dataPath_source, filesep, listPrep(iprep).name, filesep, sitesinPrep(jsite).name];
            
            % target directory in which the analyzed data will be saved into
            dpath_save = [dataPath_save, filesep, listPrep(iprep).name, filesep, sitesinPrep(jsite).name];
            siteNo = dpath_source(end-1:end);
            pPath = [dpath_save, filesep];
            if ~exist(dpath_save, 'dir') == 1
                fprintf('The folder "%s" does not exist. Skipping the site.\n', pPath)
            else
                cd(pPath);
                if ~exist('rateEstimates', 'dir')
                    mkdir('rateEstimates')
                end
                rateFolder = [pPath, 'rateEstimates'];
                input_answers = [1 1 0 0 0 3000]; % input_answer: [calRate, doShuffle, plotFig, SaveFig, saveResults, nShuffles]
                startCell = 1;   % 1st cell is usually the noise or multiple-unit cell
                D = dir('*_analyzed.mat');   % get the files that contains ts_export
                %%  experiment list: each experiment (hoc or btc) will be calcualted here.
                for IName = 1:length(D)
                    cd(pPath)
                    tsFile = [pPath, D(IName).name];
                    load(tsFile, 'ts_export')   % load ts_export
                    fNameBase = D(IName).name(1:(end-length('_analyzed.mat')));
                    %% generate file names
                    i_end = regexp(fNameBase, '(MyTetrode|TT)\d', 'end');   % find the tetrode ID
                    i_end1 = regexp(fNameBase, '_exptList_\d', 'end');   % find the experiment list ID
                    [i_start2, i_end2] = regexp(fNameBase, '(hoc|btc)', 'start', 'end');  % find the tetrode ID
                    fName_short = [fNameBase(1:i_end), '_', fNameBase(i_start2:i_end2), '_exp_', fNameBase(i_end1:end)];
                    %%
                    tempDir = [dpath_save, filesep, fName_short, filesep, 'temp'];  % save intermmediate file
                    if ~exist(tempDir, 'dir')
                        mkdir(tempDir, 'temp')
                    end
                    rateFileName = [rateFolder, filesep, fName_short, '_rates.mat'];
                    rateFileName_temp = [tempDir filesep, fName_short, '.mat'];
                    %% rate estimation
                    str_subdirPrep = [rateFolder, filesep, fName_short];  % for saving rates of individual cells during the following process
                    if ~exist(rateFileName, 'file')          % if the file exist, then it will not calculate it again
                        if exist(rateFileName_temp, 'file') == 2         % resume from the the point there the previous calculation fails
                            % load the previous failed calculation and start from therein
                            [rates] = hocbtc_rate_estimate(ts_export, input_answers, startCell, 0.01, rateFileName_temp, str_subdirPrep);
                        else
                            [rates] = hocbtc_rate_estimate(ts_export, input_answers, startCell, 0.01, [], str_subdirPrep);   % start from scratch:
                        end
                        % SAVE CALCULATION
                        if all(cellfun(@isempty, rates)) == 0   % save non-empty rates (at least one cell has caculable rates)
                            load(tsFile, 'meta', 'ts_export', 'dataInfo_exp')   % make the meta file travels along.
                            save(rateFileName, 'ts_export', 'rates', 'input_answers', 'startCell', 'meta', 'tsFile', 'dataInfo_exp'); % save results
                            fprintf(fid_log_rate, '%2.0fth preparation, %2.0fth site (%s), source: %s, target: %s, Rate results: %s\n',...
                                iprep, jsite, siteNo, dpath_source, dpath_save, rateFileName);
                        end
%                     elseif recalculation == 1 
%                         fprintf('Reculculating the rates of neurons\n')
%                         if all(cellfun(@isempty, rates)) == 0   % save non-empty rates (at least one cell has caculable rates)
%                             load(tsFile, 'meta', 'ts_export', 'dataInfo_exp')   % make the meta file travels along.
%                             save(rateFileName, 'ts_export', 'rates', 'input_answers', 'startCell', 'meta', 'tsFile', 'dataInfo_exp'); % save results
%                             fprintf(fid_log_rate, '%2.0fth preparation, %2.0fth site (%s), source: %s, target: %s, Rate results: %s\n',...
%                                 iprep, jsite, siteNo, dpath_source, dpath_save, rateFileName);
%                         end
                    else
                        fprintf('The rate caclulation has been done. Result: %s\n', rateFileName);
                        fprintf('Checking whether it contains dataInfo_exp.\n');
                        warning('off')
                        load(rateFileName, 'dataInfo_exp')
                        if  ~exist('dataInfo_exp', 'var')
                            load([pPath, 'dataInfo.mat'])
                            dataInfo_exp = dataInfo{IName};
                            save(rateFileName, 'dataInfo_exp', '-append');
                            fprintf('Append dataInfo_exp in the saved file: %s\n',rateFileName )
                        else
                            fprintf('The file contains dataInfo_exp, nothing is done with the file %s.\n', rateFileName)
                        end
                        warning('on')
                    end % ~exist
                end     % iName
            end         % pPath
        end             % jsite
    end                 % isempty(subdirPrep)
end                     % iprep

fclose(fid_log_rate);       % close the writing-out
fprintf('working in %s\n', pwd)
% at finishing the calculation, send an email to notify me.
setpref('Internet','SMTP_Server','smtp.med.cornell.edu');
MSG_rates = strcat('rate estimation, calculation done (', pwd, ')');
%disp(listPrep)
% sendmail('yyg2k4@yahoo.com',MSG_rates)
% quit % quit matlab after finish the calculation


% subfunction section
    function [sitesinPrep] = pick_sites(sitesinPrep)
        [sitesNames{1:length(sitesinPrep),1}] = deal(sitesinPrep.name);
        [~, locindex] = ismember(sitesNames, [repmat(prep, [size(sites, 1), 1]), sites]); %
        sitesinPrep = sitesinPrep(locindex~=0);
    end
% subfunction (nested function): pick particular preparation(experiment)

    function [listPrep] = pick_prep(listPrep)
        [prepNames{1:length(listPrep),1}] = deal(listPrep.name);
        [~, LOC] = ismember(prepNames, prep); %
        listPrep = listPrep(LOC~=0);
        fprintf(' The calculations will be on: %s \n', listPrep.name)
        
    end
end            
