# Supplementary material for: Visual processing of informative multipoint correlations arises primarily in V2
Source: eLife. 2015 Apr 27;4:e06604. doi: 10.7554/eLife.06604 (PMC4426555; doi:10.7554/eLife.06604)
Supplement: Source code 1. — Custom software written in MATLAB. All computations were done with custom software written in MATLAB (The MathWorks, Inc. MA). In Source code 1, we provide the source code we used for smoothed firing rate computations, computation of the MCDI, statistics, and plotting. Note, though, that much of this code is tied to the specifics of our file formats, naming conventions, etc., and that locfit, used for smoothed firing rate computations, should be downloaded from http://cran.r-project.org/web/packages/locfit/index.html, and compiled for the target system. As mentioned above, spike-sorting was done with Klustakwik and Klusters; these packages can be downloaded from http://klustakwik.sourceforge.net/ (Klustakwik) and http://neurosuite.sourceforge.net/ (Klusters), and then compiled for the target system. Source code 1 is also held on figshare under doi: 10.6084/m9.figshare.1409463. DOI: http://dx.doi.org/10.7554/eLife.06604.006 [file elife06604s001.zip › hocbtc_explists_ts_export.m]

function hocbtc_explists_ts_export(prep, sites)
%  HOCBTC_EXPLISTS_TS_EXPORT(PREP)
%    extract neural firing for neurons collection using hoc or btc stimuli.
% input:  prep     the cell array of list of preparations
%                    for instance:
%                   hocbtc_explists_ts_export({'L71'})
% output:   output are files that contains the rate estimation of the
% neurons

% prep should be in format:   {'L70'; 'L74'}, et al
% extract ts_expot from the sorted and merged spike data for HOCBTC
% experiments.
%
% Yunguo Yu
% Weill Medical College of Cornell Univerrsity
% Sept 1, 2011


if nargin < 2
    sites = [];
end
%% list all the experiment HOC or BTC, analyze using JDV routine then output ts_export
dataPath_source = '/home/jdv/Data/ProcessedData';
dataPath_save = '/home/ygyu/data/ProcessedData';
listPrep = dir([dataPath_source, filesep, 'L*']);
listPrep = flipud(listPrep); % put the latest experiment on 1st.

xdate = date;
idx_date = regexp(xdate, '-', 'start');
xdate(idx_date) = '_';
fid_log = fopen('~/data/data_log_hocbtc_ts_export.txt', 'A');
diary(['~/data/data_log_hocbtc_ts_export_', xdate, '_', num2str(round(now)) '.log'])
fprintf(fid_log, '**************************\n%s\n\n', date);
%%
if exist('prep', 'var')   % if speceify the preparation(s), then, just do the list of preparations.
    [prepNames{1:length( listPrep),1}] = deal(listPrep.name);
    [TF, LOC] = ismember(prepNames, prep); %
    listPrep = listPrep(LOC~=0);
    fprintf(' The calculations will be on:\n')
    fprintf('%s\n', listPrep.name)
end

%%
for iprep = 1:length(listPrep);
    if isempty(sites)
        sitestr = 'L*';
    else
        sitestr = ['*', sites];
    end
    subdirPrep = dir([dataPath_source, filesep, listPrep(iprep).name, filesep, sitestr]);
    %%
    if ~isempty(subdirPrep)
        %%
        for jsite = 1:length(subdirPrep)
            dpath_source = [dataPath_source, filesep, listPrep(iprep).name, filesep, subdirPrep(jsite).name];
            
            % target directory in which the analyzed data will be saved into
            dpath_save = [dataPath_save, filesep, listPrep(iprep).name, filesep, subdirPrep(jsite).name];
            siteNo = dpath_source(end-1:end);
            if ~exist(dpath_save, 'dir')
                mkdir(dpath_save)
            end
            cd(dpath_save);  % working (current directory)
            fprintf(fid_log, '%dth preparation, %dth site (%s),  source: %s, target: %s\n', iprep, jsite, siteNo, dpath_source, dpath_save);
            [dataInfo] = dataInfo_auto_fun(dpath_source, dpath_save);   % to collect the information of data source.
            %%
            if ~isempty(dataInfo)
                %%
                for i_expt = 1:length(dataInfo)
                    %%
                    if isempty(regexp(dataInfo{i_expt}.ProtocolName, 'hoclibs3i', 'start'))  % for now ignore the maxent experiment (library: hoclibs3i, or hoclibs3i_m or hoclibs1 )
                        %%
                        if dataInfo{i_expt}.hocType ~= 1;   % experiment with hoc mapping blocked stimuli, not process for now.
                            %%
                            if ~exist([dataInfo{i_expt}.savePath, filesep, dataInfo{i_expt}.saveFileName], 'file')
                                % hocbtc1_anal_yy_auto;   %% calculate the ts_export
                                fprintf('---=============\nCalculating: %s\n', [dataInfo{i_expt}.savePath, filesep, dataInfo{i_expt}.saveFileName])
                                [ts_export, ts_export_cond, meta, ii, iexpt] = hocbtc1_anal_yy_auto_fun(dataInfo(i_expt), dpath_save, 'Off');   % dataInfo(i_expt) yy Jan 23, 2012
                                if exist('iexpt', 'var') && exist('ii', 'var')
                                    fprintf(fid_log, '%dth in dataInfo, %dth in experiment list\n', ii, i_expt);  % ii and iexpt are the variables in the hocbtc1_anal_yy_auto_fun
                                end
                            else
                                fprintf('The calculation has already done: %s\n', [dataInfo{i_expt}.savePath, filesep, dataInfo{i_expt}.saveFileName])
                                fprintf('Checking whether it contains dataInfo_exp\n');
                                warning('off')
                                load(dataInfo{i_expt}.saveFileName, 'dataInfo_exp')
                                if  ~exist('dataInfo_exp', 'var')
                                    fprintf('dataInfo_exp does not exist, appended it to the saved file\n')
                                    load([dataInfo{i_expt}.savePath, filesep, 'dataInfo.mat'])
                                    dataInfo_exp = dataInfo{i_expt};
                                    fprintf('append dataInfo_exp in the saved file: %s\n', dataInfo{i_expt}.saveFileName)
                                    save(dataInfo{i_expt}.saveFileName, 'dataInfo_exp', '-append')
                                else
                                    fprintf('The file contains dataInfo_exp, nothing is done with the file.\n')
                                end
                                warning('on')
                            end    % file exist
                            
                        else
                            fprintf('it is an experiment with hoc mapping (blocked) stimuli. The current analyzing protocol does not process this type of experiment\n')
                        end
                    else
                        fprintf('\n\nThe Experiment is max entropy experiment (maxent, librry: %s). Ignore the experiment (for now)!!!\n\n', dataInfo{i_expt}.ProtocolName)
                    end
                end  % i_expt
            end  % ~isempty(dataInfo)
        end % jsite
    end  % ~isempty(subdirPrep)
end  % iprep
diary off
fclose(fid_log);
fprintf('working in %s\n', pwd)
setpref('Internet','SMTP_Server','smtp.med.cornell.edu');
MSG_ts_export = strcat('ts_export, calculation done (', pwd, ')');
% disp(listPrep)
%sendmail('yyg2k4@yahoo.com',MSG_ts_export)
% quit   % save RAM, quit (exit) matlab after finish the calculation.
