# Supplementary material for: Visual processing of informative multipoint correlations arises primarily in V2
Source: eLife. 2015 Apr 27;4:e06604. doi: 10.7554/eLife.06604 (PMC4426555; doi:10.7554/eLife.06604)
Supplement: Source code 1. — Custom software written in MATLAB. All computations were done with custom software written in MATLAB (The MathWorks, Inc. MA). In Source code 1, we provide the source code we used for smoothed firing rate computations, computation of the MCDI, statistics, and plotting. Note, though, that much of this code is tied to the specifics of our file formats, naming conventions, etc., and that locfit, used for smoothed firing rate computations, should be downloaded from http://cran.r-project.org/web/packages/locfit/index.html, and compiled for the target system. As mentioned above, spike-sorting was done with Klustakwik and Klusters; these packages can be downloaded from http://klustakwik.sourceforge.net/ (Klustakwik) and http://neurosuite.sourceforge.net/ (Klusters), and then compiled for the target system. Source code 1 is also held on figshare under doi: 10.6084/m9.figshare.1409463. DOI: http://dx.doi.org/10.7554/eLife.06604.006 [file elife06604s001.zip › hocbtc_rate_estimate.m]

function [rates] = hocbtc_rate_estimate(ts_export, input_answers, ...
    startCell, xfreq_spikes, ...
    loadTempResults, str_subdirPrep, ...
    typeShuffle, meta)
% [RATES] = HOCBTC_RATE_ESTIMATE(TS_EXPORT, INPUT_ANSWERS, STARTCELL, XFREQ_SPIKES, LOADTEMPRESULTS, STR_SUBDIRPREP, TYPESHUFFLE, META)
% [rates] = hocbtc_rate_estimate(ts_export, input_answers, nShuffles)
% calcualte the rates of neurons for the hocbtc experiment. The
% calculations are with two strategies:
%  1. using the locfit to get rates and confidence interval of the neurons,
%  then using student t-test to examine whether the difference of means
%  with two different stimuli (say, random and even)
%  2. Using the mean difference and shuffle them with nShuffles x2 time to
%  calcualte the confidence limit and compare with the true different.
%
% Input:
%        ts_export    ouput from hocbtc analysis
%        input_answer: [calRate, doShuffle, plotFig, SaveFig, saveResults]
%                         calRate =       input_answers(1);
%                         doShuffle =     input_answers(2);
%                         plotFig =       input_answers(3);
%                         saveFig =       input_answers(4);
%                         saveResults =   input_answers(5);
%                         nShuffles =     input_answers(6);
%        str_subdirPrep:  the directory that hold the temporary calculation
%        typeShuffle      1 trial-sequence-wise, 2, time-critical shuffling
%        meta             meta, pasrsed from xml file.
%
%
%       example: input_answers = [1 1 1 1 1 3000]
%  Ouput:
%           rates     structures containing the results of the caclulations.
% See also:
%       FDR, CIPLOT, VLINE, HLINE, HOCBTC_ANAL, HOCBTC1_ANAL_YY_AUTO
% TOOLBOX             :  /STATS/STATS/QUANTILE.M
% TOOLBOX             :  /STATS/STATS/TCDF.M
% CURRENT DIR         :  GETINP
% CURRENT DIR         :  HOCBTC_RATE_ESTIMATE_PLOT2
% OTHER               :  RATEESTIMATION_NOJK_JDV
% OTHER               :  RATEESTIMATION_YY1
% CURRENT DIR         :  SAVE_ALL_FIGU

% UPDATES
%
%  Feb 16, 2012
% Implement time-critical shuffling. Please refere to
%  HOCBTC_SWAP_ONTIME for detail.
%
%  August 31, 2011:
%  to improve the efficiency of the caculation. The update address the
%  crash problem. Now when the process is launched, the code looks for the
%  temporary file that save during the last run, and skip cell where crash
%  the process. It the process compoletes without crash, then the temporary
%  files and filder would be deleted automatically.
%
% Y. Yu and J.D. Victor
% Weill Medical College of Cornell University
% July 18, 2011

%% initialize variables
duration = 0.3;
pretime = 0;
t_alpha = 0.05;
t_alphas = [0.05, 0.01, 0.001];

% start calculation from cell. In the klusters sorting, the 1st the noise
% or multiple-unit holder
if ~exist('startCell', 'var')
    startCell = 1;
    % startCell = getinp('Which cell or Cells do you want to work on?', 'd', [1, length(ts_export)], 1);  % need more elegant solution
end

% get ride of empty cell that happened in the 1st experiment
ts_export = ts_export(cellfun(@isempty, ts_export) == 0);
ts_export = ts_export(:)';
meta = meta(cellfun(@isempty, meta) == 0);
meta = meta(:)';
[~, nCells] = size(ts_export);   % ts_export{iexpt,ictr}. ts_export is the ouput of hocbtc_anal or hocbtc_anal_auto.
% get input information: whether to recaculate rate of plot figures, et al.
if ~exist('input_answers', 'var')
    calRate = getinp('To calcualte the rates (0 No, 1 Yes)?', 'd', [0, 1], 1);
    doShuffle = getinp('To calculate the rates of shuffled data (0 No, 1 Yes? ', 'd', [0 1], 1);
    plotFig = getinp('Plot figures (1 Yes, 0 No)?', 'd', [0, 1], 1);
    if plotFig ==1
        saveFig = getinp('To save all figures (0 No, 1 Yes)?','d', [0 1], 0);
    end
    
    if doShuffle == 1
        if ~exist('nShuffles', 'var')
            nShuffles = getinp('The number of shuffles? ', 'd', [1 inf], 10);
        end
    end
    saveResults = getinp('Save the results(rates) (0, NO, 1 Yes)?', 'd', [0 1], 1);  % save results?
else
    calRate =       input_answers(1);
    doShuffle =     input_answers(2);
    plotFig =       input_answers(3);
    saveFig =       input_answers(4);
    saveResults =   input_answers(5);
    nShuffles =     input_answers(6);
end

if nargin < 4 || isempty(xfreq_spikes)     % count of minimal non-empty firing in the cell
    xfreq_spikes = 0.01;
end

% RESUME THE POSSIBLE CALCULATION FROM THE LAST FAILED
if nargin == 5  && ~isempty(loadTempResults)
    if exist(loadTempResults, 'file') == 2
        load(loadTempResults, 'rates', 'i');  % , 'methEst');
    else
        rates = cell(nCells, 1);
    end
else
    rates = cell(nCells, 1);
end

% resume from where it stopped
if exist(str_subdirPrep, 'dir') == 7
    i = 0;  % initialized the variable
    ctrFiles = dir([str_subdirPrep, filesep, 'cluster*.mat']);
    if ~isempty(ctrFiles)
        fprintf('Attempting to recovery previously crashed calculation and resume the calculation from where it stopped\n');
        for ictr = 1:length(ctrFiles)
            if ~isempty(ctrFiles(ictr).name)
                load([str_subdirPrep, filesep, ctrFiles(ictr).name]);
                % filled the rates with previous cacluation
                rates{clusterID} = rates_ctr;   % ClusterID and rates_cts are loaded from temporary file if any
                %clear rates_ctr cluster;
                i = clusterID;
            end
        end
    else
        i = 1;              % folder exist, but no file in it, indicates the crash happened on cell one
    end
end

if ~exist('typeShuffle', 'var')
    typeShuffle = 1;
end

%end
clear ctrFiles;
clusterID = [];   % initializd the variable, will be used for temporary file-saving

if exist('i', 'var')
    startCell = i + 1;  % resume: start from where it failed
end

%% sort trials according to time
t_locfit = zeros(nCells, 1);
t_shuffle = zeros(nCells, 1);
t_plotFig = zeros(nCells, 1);

%% for some experiment, there are multiple hoc or btc experiment. In this
% case the following code is needed
% ts_export_temp = ts_export; clear ts_export;
% for i_Experiment = 1:nExpt
%fprintf('\nWorking on %dth HOCBTC experiment\n\n', i_Experiment);
% ts_export = ts_export_temp(i_Experiment, :);
%if any(cellfun(@isempty, ts_export)) == 0   % if any of the experiment is NOT empty, calculation will be carried out.
for i = startCell:nCells
    if isempty(rates{i})   % if resume the calculation, then won't calculate the ones that have been done
        % ts_real = 1 - cellfun(@isempty, ts_export(i));
        if cellfun(@isempty, ts_export(i)) == 0 % not empty
            nStim = length(ts_export{i}.data); % how many stimuli were presented in the preparations
            switch nStim
                % stimulus types: can be loaded directly from
                % stimulus libraries
                case 3
                    stim = ['r'; 'e'; 'o'];
                case 4
                    stim = ['r'; 'e'; 'o'; 'w'];
                case 5
                    stim = ['r'; 'e'; 'o'; 'w'; 'k'];
                case 6;
                    stim = ['r'; 'e'; 'o'; 'w'; 'k'; 'y'];
                case 7
                    stim = ['r'; 'e'; 'o'; 'w'; 'k'; 'y'; 't'];
                case 41;
                    % load('/home/jdvicto/jv/EY9314/hoc/btc_2lev_m.mat', 'labels');
                    % stim = labels; clear labels;
                    stim = [     'rand '; ...
                        'gp020'; 'gp040'; 'gm020'; 'gm040'; ...
                        'bp040'; 'bp080'; 'bm040'; 'bm080'; ...
                        'cp040'; 'cp080'; 'cm040'; 'cm080'; ...
                        'dp040'; 'dp080'; 'dm040'; 'dm080'; ...
                        'ep040'; 'ep080'; 'em040'; 'em080'; ...
                        'tp040'; 'tp080'; 'tm040'; 'tm080'; ...
                        'up040'; 'up080'; 'um040'; 'um080'; ...
                        'vp040'; 'vp080'; 'vm040'; 'vm080'; ...
                        'wp040'; 'wp080'; 'wm040'; 'wm080'; ...
                        'ap040'; 'ap080'; 'am040'; 'am080'];
                    
                case 81
                    % load('/home/jdvicto/jv/EY9314/hoc/btc_4lev_m.mat', 'labels');
                    % stim = labels; clear labels
                    stim = [    'rand ';   ...
                        'gp010';    'gp020';    'gp030';    'gp040'; ...
                        'gm010';    'gm020';    'gm030';    'gm040'; ...
                        'bp020';    'bp040';    'bp060';    'bp080'; ...
                        'bm020';    'bm040';    'bm060';    'bm080'; ...
                        'cp020';    'cp040';    'cp060';    'cp080'; ...
                        'cm020';    'cm040';    'cm060';    'cm080'; ...
                        'dp020';    'dp040';    'dp060';    'dp080'; ...
                        'dm020';    'dm040';    'dm060';    'dm080'; ...
                        'ep020';    'ep040';    'ep060';    'ep080'; ...
                        'em020';    'em040';    'em060';    'em080'; ...
                        'tp020';    'tp040';    'tp060';    'tp080'; ...
                        'tm020';    'tm040';    'tm060';    'tm080'; ...
                        'up020';    'up040';    'up060';    'up080'; ...
                        'um020';    'um040';    'um060';    'um080'; ...
                        'vp020';    'vp040';    'vp060';    'vp080'; ...
                        'vm020';    'vm040';    'vm060';    'vm080'; ...
                        'wp020';    'wp040';    'wp060';    'wp080'; ...
                        'wm020';    'wm040';    'wm060';    'wm080'; ...
                        'ap020';    'ap040';    'ap060';    'ap080'; ...
                        'am020';    'am040';    'am060';    'am080'];
                otherwise
                    stim = [];
            end   % nStim
            if ~isempty(stim)
                %% to see whether too many empty trials (no neural firing in the trials)
                %Count_nonzeros_percent = zeros(1, length(ts_export{i}.data));
                %for jj = 1:length(ts_export{i}.data)
                %    Count_nonzeros_percent(jj) = (length(ts_export{i}.data{jj}) - sum(cellfun(@isempty, ts_export{i}.data{jj})))/length(ts_export{i}.data{jj});
                %end
                %xpercent = sum(Count_nonzeros_percent)/length(ts_export{i}.data);
                ips_avg = simply_avg_spikerate(ts_export{i}.data);   % figure out the average firing across all the stimuli and the cluster (cell)
                if ips_avg  >=  xfreq_spikes  % change the value to set the stringency. The larger, the more stringent
                    %fprintf('Sum of percentages of non-empty trials: %3.2f\n', sum(Count_nonzeros_percent));
                    %fprintf('Average percentages of non-empty trials: %3.2f (in total %3.0f presentations)\n', xpercent, length(ts_export{i}.data));
                    fprintf('\nAverage firing rate of  cell  %d: %3.2f(ips) (in total %3.0f presentations)\n\n', i, ips_avg, length(ts_export{i}.data));
                    %fprintf('Analyzing: %dth experiment, %dth cell\n', i_Experiment, i);
                    clear ips_avg
                    rates{i}.nconds = nStim; %, length(aligned)
                    rates{i}.nShuffles = nShuffles; %, length(aligned)
                    if nStim < 7
                        rates{i}.randstim = strfind(stim', 'r');
                    else
                        rates{i}.randstim = 1;
                    end
                    rates{i}.statistic_significant_level = t_alphas;
                    tic   % start count of time
                    for j = 1:nStim
                        % calculate the rates
                        if calRate == 1    % offer an option not to recaculate rate if it has been done.
                            aligned = ts_export{i}.data{j};
                            rates{i}.stimuli{j} = stim(j, :);
                            % get smoothing parameter: nSpikes according the firing rate.
                            alpha = 0.2;       % was 0.2
                            rates{i}.smoothing_alpha =  alpha;
                            methEst = 2;  % smoothing method: 1: spikes,  1, alpha
                            binsize = 0.005;    % that is 60 bins for 300 ms   % was 0.002
                            % get the smoothing parameter according to the
                            % spike frequency. This is just reasonable
                            % guess-working
                            if sum(cellfun('size', aligned, 1)) > 100;
                                nSpikes = ceil(sum(cellfun('size', aligned, 1))/4);
                            elseif 25 < sum(cellfun('size', aligned, 1)) < 100;
                                nSpikes = 25;
                            elseif  sum(cellfun('size', aligned, 1)) < 25;
                                nSpikes = 5;
                            end
                            fprintf('Caculating debiased rate (jack knife resampling): %2.0fth cell,  %2.0fth stimulus, (%s)\n', i, j, pwd)
                            [ratem,rateci,timebins,rate, ratese, ratem_untrans, ntrials] = ...
                                rateEstimation_yy1(aligned,duration,pretime,methEst,alpha,binsize,nSpikes, 0);
                            
                            rates{i}.mean_rate_debiased{j} = ratem;           % get mean rate
                            rates{i}.mean_rate_debiased_se{j} = ratese;       % get standard error
                            rates{i}.mean_rate_debiased_ci95{j} = rateci;     % get confidence limit
                            rates{i}.timebins = timebins;                       % time in bin (corresponding rate histogram x axis)
                            rates{i}.mean_rate_jack{j} = rate;                  % rate for each trial
                            
                            % rates no jack knife
                            rates{i}.mean_sqrt_rate{j} = ratem_untrans.ratem;
                            rates{i}.mean_sqrt_rate_se{j} = ratem_untrans.se;
                            rates{i}.mean_sqrt_rate_var{j} = ratem_untrans.var;
                            rates{i}.trials(j) = ntrials;
                            rates{i}.mean_rate{j} = rateEstimation_nojk_jdv(aligned,duration,pretime,methEst,alpha,binsize,nSpikes);
                        end
                    end  % nstim
                    t_locfit(i) = toc;
                    fprintf('Cell: %gth, computing time of locfit: %7.0fs\n', i, t_locfit(i));
                    
                    clear aligned ratem rateci rate ratese ratem_untrans
                    
                    % calculating the confidence limit with and without FDR routine.
                    if nStim <= 7
                        kPair = nchoosek(1:nStim, 2);
                    elseif nStim > 7
                        kPair = [ones(1, nStim-1, 1); 2:1:nStim]';   % for large number stimuli, only rand to other stimuli are compared.
                    else
                        fprintf('The number of stimuli is out range. Please check the number of stimuli\n')
                    end
                    
                    rates{i}.pair_indices = kPair;
                    tic
                    for k = 1:length(kPair)   % every possible pairs
                        for t = 1:duration/binsize;
                            % in general the trials of two
                            % different set of stimuli should be
                            % equal. That means ntrial1 == ntrials2;
                            ntrials1 = rates{i}.trials(kPair(k, 1)); % length(rates{i}.rate{kPair(k, 1)}(:, t));
                            ntrials2 = rates{i}.trials(kPair(k, 2)); % length(rates{i}.rate{kPair(k, 2)}(:, t));
                            % calculate the  signicance of the untransformed data
                            ratem_untrans1 = rates{i}.mean_sqrt_rate{kPair(k, 1)}(:, t);
                            ratem_untrans2 = rates{i}.mean_sqrt_rate{kPair(k, 2)}(:, t);
                            tnum = ratem_untrans1 - ratem_untrans2;
                            ratem_untrans_var1 = rates{i}.mean_sqrt_rate_var{kPair(k, 1)}(:, t);
                            ratem_untrans_var2 = rates{i}.mean_sqrt_rate_var{kPair(k, 2)}(:, t);
                            tden2 = ratem_untrans_var1/ntrials1 + ratem_untrans_var2/ntrials2;
                            tvalue = tnum./sqrt(tden2);
                            tdof_num = (tden2)^2;
                            tdof_den = (ratem_untrans_var1/ntrials1)^2/(ntrials1-1) + (ratem_untrans_var1/ntrials1)^2/(ntrials2-1);
                            tdof = tdof_num./tdof_den;          %this should be approxiomatley 2*ntrials
                            tprob = tcdf(tvalue, tdof);
                            tsig = min([tprob, (1-tprob)]*2);
                            rates{i}.tprob_mean_rate_debiased{k}(t) = tsig;
                        end
                        clear ratem_untrans1 ratem_untrans2 tnum ratem_untrans_var1 ratem_untrans_var2
                        clear tden2 tvalue tdof_num tdof tprob tsig
                        
                        %% shuffle: shuffled rates of trials and do t-test
                        if doShuffle == 1
                            if typeShuffle == 2
                                [index_stim, intlv2stack] = hocbtc_stim_index_ontime(meta(i), 1);  % call the routine to sort trial according to time
                                aligned1 = ts_export{i}.data{kPair(k, 1)}(intlv2stack);
                                aligned1 = aligned1(index_stim(:, kPair(k, 1)));
                                aligned1 = (aligned1(:))';
                                aligned2 = ts_export{i}.data{kPair(k, 2)}(intlv2stack);
                                aligned2 = aligned2(index_stim(:, kPair(k, 2)));
                                aligned2 = (aligned2(:))';
                            else
                                aligned1 = ts_export{i}.data{kPair(k, 1)};
                                aligned2 = ts_export{i}.data{kPair(k, 2)};
                            end
                            fprintf('Calculating the shuffled rates of %2.0fth cell(%s)\n', i, pwd);
                            for ish = 1:nShuffles
                                if length(aligned1)-length(aligned2) <= 0       % in case the trials in two is not equal:
                                    index = randi(2, length(aligned1), 1);
                                else
                                    index = randi(2, length(aligned2), 1);
                                end
                                index1 = find(index == 1);
                                index2 = find(index == 2);
                                X1 = horzcat(aligned1(index1), aligned2(index2));
                                X2 = horzcat(aligned1(index2), aligned2(index1));
                                
                                ratem_nojk1_s = rateEstimation_nojk_jdv(X1, duration,pretime,methEst,alpha,binsize,nSpikes);
                                ratem_nojk2_s = rateEstimation_nojk_jdv(X2, duration,pretime,methEst,alpha,binsize,nSpikes);
                                % diffs = ratem_nojk2_s - ratem_nojk1_s;               % get the differnces
                                rates{i}.mean_rate_shuf_diffs{k}(ish, :) = ratem_nojk2_s - ratem_nojk1_s; %diffs;
                                clear  ratem_nojk1_s ratem_nojk2_s;
                                %fprintf('%3.0fth shuffle (trials: %4.0f - %4.0f\n', ish, length(aligned1), length(aligned2))
                                % rates{i}.mean_rate_shuf_diffs{k}(l+nShuffles, :) = -diffs;   %JDV
                            end
                        end
                        t_shuffle(i) = toc;
                        fprintf('Cell: %gth, %3.0fth pair, shuffles: (%d),  computing time: %7.0fs\n', i, k, nShuffles, t_shuffle(i));
                        clear X1 X2 ratem_nojk1_s ratem_nojk2_s diffs index1 index2
                        clear aligned1 aligned2
                        
                        %%  calcualte the confidence interval
                        % using quartile to estimate the confidence interval. calcualte the confidence limits:  at each time point, calcualte the lower 2.5 and upper 97.5% range.
                        rates{i}.mean_rate_shuf_diffs_ci95{k} = quantile(rates{i}.mean_rate_shuf_diffs{k}, t_alpha, 1);
                        for ii = 1:length(rates{i}.timebins)
                            yval = rates{i}.mean_rate{kPair(k, 1)}(:, ii) - rates{i}.mean_rate{kPair(k, 2)}(:, ii);
                            yshuf_diff=rates{i}.mean_rate_shuf_diffs{k}(:,ii);
                            Pe = sum(abs(yshuf_diff) > abs(yval)) / length(yshuf_diff)+1 / (2*length(yshuf_diff));%  JDV: empirical probability of the value
                            Pe = min(Pe,1);         % don't boost above 1; if abs(yval) is less than all of abs(yshuf_diff)
                            rates{i}.prob_mean_rate_shuf_diffs{k}(ii) = Pe;
                        end
                        
                    end  % kPair
                    %% save rate for the individual cell
                    if ~exist(str_subdirPrep, 'dir')
                        mkdir(str_subdirPrep)
                    end
                    rates_ctr = rates{i};       % will be saved in the temporary files
                    clusterID = i;              % will be saved in the temporary files
                    if i < 10
                        ctr_num_str = ['0', num2str(i)];
                    else
                        ctr_num_str = num2str(i);
                    end
                    cell_fileName = strcat(str_subdirPrep, filesep, 'cluster_', ctr_num_str, '.mat');
                    save(cell_fileName, 'rates_ctr', 'clusterID');
                    clear rates_ctr clusterID;
                    
                    %% plot figures
                    tic
                    if plotFig == 1
                        hocbtc_rate_estimate_plot2(rates, 0, i, [.05, .25]);
                    end  % plot figures
                    % save figures
                    figPrefix = ['cell_', num2str(i)];
                    if saveFig == 1
                        save_all_figures(num2str(i), figPrefix);
                    end  % save figures
                    t_plotFig = toc;
                end     % xpercent
            else
                fprintf('Undefined stimuli! Skipping the file (current path: %s)\n', pwd)
            end
        end         % cell is not empty
    end             % isempty(rate) resume the previous calculation
    
    %% save the temporal results to save time for the lengthy calculation.
    if ~exist('temp', 'dir')
        mkdir temp
    end
    save(['temp', filesep, 'temp.mat'], 'rates', 'i', 'ts_export')
end  % i: cells
%else
%    fprintf('The %dth experiment (counter) contained zeros spikes in the cells\n', i_Experiment)
% end % isempty spikes in the cells
% end  % i_Experiment

%% remove temporary file folders on successfully calculations
if exist(str_subdirPrep, 'dir') == 7
    delete([str_subdirPrep, filesep, '*']);
    rmdir(str_subdirPrep)
end

%% save results and clean up
if saveResults ==1   % obsolete but keep it for time-being.
    if ~exist('results.mat', 'file')
        save results.mat ts_export rates;
    else
        fName = ['Results_',  datestr(now, 30), '.mat'];
        save(fName, 'rates', 'ts_export')
    end
end
% The calculation time
t_total_sec = sum(sum(t_locfit) + sum(t_shuffle) + sum(t_plotFig));
t_total_m = t_total_sec/60;
fprintf('Time of caclulations: locfit %8.0f, shuffles: %8.0f, plots: %3.0f\n', t_locfit, t_shuffle, t_plotFig)
fprintf('Total computing time: %8.0f seconds  %8.2fmin \n', t_total_sec, t_total_m);
