# Supplementary material for: Visual processing of informative multipoint correlations arises primarily in V2
Source: eLife. 2015 Apr 27;4:e06604. doi: 10.7554/eLife.06604 (PMC4426555; doi:10.7554/eLife.06604)
Supplement: Source code 1. — Custom software written in MATLAB. All computations were done with custom software written in MATLAB (The MathWorks, Inc. MA). In Source code 1, we provide the source code we used for smoothed firing rate computations, computation of the MCDI, statistics, and plotting. Note, though, that much of this code is tied to the specifics of our file formats, naming conventions, etc., and that locfit, used for smoothed firing rate computations, should be downloaded from http://cran.r-project.org/web/packages/locfit/index.html, and compiled for the target system. As mentioned above, spike-sorting was done with Klustakwik and Klusters; these packages can be downloaded from http://klustakwik.sourceforge.net/ (Klustakwik) and http://neurosuite.sourceforge.net/ (Klusters), and then compiled for the target system. Source code 1 is also held on figshare under doi: 10.6084/m9.figshare.1409463. DOI: http://dx.doi.org/10.7554/eLife.06604.006 [file elife06604s001.zip › rateEstimation_yy1.m]

function [ratem,rateci,timebins,rate, ratese, ratem_untrans, Ntrials] = ...
    rateEstimation_yy1(aligned,duration,pretime,methEst,alpha,binsize,nSpikes, statusDisp)
%function [ratem,rateci,timepts,rate] = rateEstimation(aligned,duration,pretime,methEst,alpha,binsize,nSpikes);
%
% INPUTS:
%     aligned, a cell array of spike times, one cell per trial
%     duration, a scalar, specifying the total amount of time in each entry of
%           the aligned structure in seconds
%     pretime, a scalar, indicating the amount of "negative time" included
%           in the aligned structure, in seconds
%     methEst, choose the fraction of spike events to allow into the
%           smoothing algorithm (fitting the quadratic function) for each time point; can use a set fraction
%           of the total number of spikes in a trial (methEst=1) or the number of
%           spikes in a trial relative to 100 spikes/sec (methEst=2).  The
%           latter works better if the firing rates are higher.
%     alpha, smoothing parameter (number of  total spikes used for
%            smoothing local neighborhood of each spike time)
%     binsize, a scalar, specifying the time in seconds between the
%           interpolated rate values
%     nSpikes, a parameter that governs the bandwidth of the smoothing; the
%           nearest neighbor bandwidth will include this many spikes
% OUTPUTS:
%     ratem, the mean Poisson firing rate
%     rateci, the jackknife confidence intervals for the Poisson firing
%     rate.
%     timepts, the time grid corresponding to each entry in ratem
%     rate, the jackknife population of rate estimates
if nargin<2, duration = []; end;
if nargin<3, pretime = []; end;
if nargin<4, methEst = []; end;
if nargin<5, alpha = []; end;
if nargin<6, binsize = []; end;
if nargin<7, nSpikes = []; end;
if nargin<8, statusDisp = 1; end

if isempty(duration), duration = max(cat(1,aligned{:})); end;
if isempty(pretime), pretime = min(cat(1,aligned{:})); end;
if isempty(methEst), methEst = 1; end;
if isempty(alpha),   alpha = 0.25; end;
if isempty(binsize), binsize = 0.001; end;
if isempty(nSpikes), nSpikes = 100; end;

doLog = 0;
doSqrt = 1; % note: sqrt is the variance-stabilizing link for a poisson distribution
if iscell(aligned)
    Ntrials = length(aligned);
else
    Ntrials = 1;
    a{1} = aligned;
    aligned = a;
    clear a;
end

timebins = (binsize.*(1:round(duration./binsize))-pretime)';
if Ntrials > 3
    for j=1:Ntrials        
        if statusDisp == 1
            fprintf('Doing rate estimation for %6.0fth jack knife resampling\n', j);
        end
        spikes = [-pretime - 1; sort(cat(1,aligned{[1:j-1 j+1:Ntrials]}));  duration-pretime+1];
        % spikes = [-pretime - 1; spikes; duration-pretime+1];
        if ~isempty(spikes)
            if (methEst==1)
                [fit] = locfit(spikes,'alpha',[alpha 0.0],'deg',2,'family','qrrate','mg',timebins,'xlim',[-pretime duration]);
            elseif (methEst==2)
                %[fit] = locfit(spikes,'alpha',[nSpikes/length(spikes) 0.15],'deg',2,'family','rate','mg',timebins,'xlim',[-pretime duration]);
                [fit] = locfit(spikes,'alpha',[nSpikes/length(spikes) 0.0],'deg',2,'family','rate','mg',timebins,'xlim',[-pretime duration]);
            end
            
            if doLog
                rate(j,:)=log(invlink(predict(fit,timebins,'band','n'),fit.fit_points.family_link)./(Ntrials-1))';
            elseif doSqrt
                rate(j,:)=sqrt(invlink(predict(fit,timebins,'band','n'),fit.fit_points.family_link)./(Ntrials-1))';
            else
                rate(j,:)=(invlink(predict(fit,timebins,'band','n'),fit.fit_points.family_link)./(Ntrials-1))';
            end
            %else
            %    rate(j, :) = 0.001;   % to avoid crash in the mex (mexlf)
        end
    end;
    
    spikes = sort(cat(1,aligned{:}));
    spikes = [-pretime - 1; spikes; duration-pretime+1];
    if (methEst==1)
        [fit] = locfit(spikes,'alpha',[alpha 0.0],'deg',2,'family','qrrate','mg',timebins,'xlim',[-pretime duration]);
    elseif (methEst==2)
        [fit] = locfit(spikes,'alpha',[nSpikes/length(spikes) 0.0],'deg',2,'family','rate','mg',timebins,'xlim',[-pretime duration]);
    end
    
    if doLog
        rateAll = log(invlink(predict(fit,timebins,'band','n'),fit.fit_points.family_link)./Ntrials)';
    elseif doSqrt
        rateAll = sqrt(invlink(predict(fit,timebins,'band','n'),fit.fit_points.family_link)./Ntrials)';
    else
        rateAll = (invlink(predict(fit,timebins,'band','n'),fit.fit_points.family_link)./Ntrials)';
    end
    
    
    %% JDV: bring out the untransformed the rates, variance and standard deviation.
    ratem = mean(rate,1);
    ratese = sqrt((Ntrials-1).^2/Ntrials.*trimmean((rate - repmat(ratem,[Ntrials 1])).^2,5));
    ratem_untrans.ratem = ratem;
    ratem_untrans.se = ratese;
    ratem_untrans.var = ratese.^2*Ntrials;    
    % JDV: end ____________
    
    rateAll = 2*rateAll - ratem; % modest bias correction
    rateci = [rateAll+tinv(0.975,Ntrials-1)*ratese; max(rateAll-tinv(0.975,Ntrials-1)*ratese,0)];
    
    if doLog
        ratem = exp(rateAll);
        rateci = exp(rateci);
        rate = exp(rate);
    elseif doSqrt
        ratem = (rateAll).^2;
        rateci = (rateci).^2;
        rate = (rate).^2;
    end
    
else % without the ability to jackknife, use a parametric estimate of the standard error    
    spikes = cat(1,aligned{:});
    
    % avoid crash in locfit
    if isempty(spikes)
        spikes = rand(1, 1) * duration;
    end
    
    spikes = [-pretime - 1; spikes; duration-pretime+1];
    [fit] = locfit(spikes,'alpha',[nSpikes/length(spikes) 0.05*0.75/2],'deg',2,'family','rate','mg',timebins,'xlim',[-pretime duration]);
    ypp = predict(fit,timebins,'band','y');
    bands = ypp{3};
    lo = invlink(bands(:,1),fit.fit_points.family_link);
    up = invlink(bands(:,2),fit.fit_points.family_link);
    ratem = (invlink(ypp{1},fit.fit_points.family_link)./(Ntrials-1))';
    Ntrials = length(aligned);
    rateci = [up; lo]/Ntrials;
    ratem = ratem/Ntrials;
    rate = ratem;
end;
return;
